# Supplementary material for: Source of Raw Materials and Its Processing for the Manufacturing of Ptolemaic Faience Bowls from Tell Atrib (Nile Delta, Egypt)
Source: Materials (Basel). 2022 Sep 8;15(18):6251. doi: 10.3390/ma15186251 (PMC9501641; doi:10.3390/ma15186251)
Supplement: Supplementary file 1 [file materials-15-06251-s001.zip]

Archive with 15 entries (15 files):
- Supplementary materials_revised/Fig. S1.png
- Supplementary materials_revised/Fig. S10.png
- Supplementary materials_revised/Fig. S2.png
- Supplementary materials_revised/Fig. S3.png
- Supplementary materials_revised/Fig. S4.png
- Supplementary materials_revised/Fig. S5.png
- Supplementary materials_revised/Fig. S6.png
- Supplementary materials_revised/Fig. S7.png
- Supplementary materials_revised/Fig. S8.png
- Supplementary materials_revised/Fig. S9.png
- Supplementary materials_revised/Supplementary materials_captions_revised.pdf
- Supplementary materials_revised/Table S1.xlsx
- Supplementary materials_revised/Table S2.xlsx
- Supplementary materials_revised/Table S3.pdf
- Supplementary materials_revised/Table S4.pdf
