# Supplementary material for: Source of Raw Materials and Its Processing for the Manufacturing of Ptolemaic Faience Bowls from Tell Atrib (Nile Delta, Egypt)
Source: Materials (Basel). 2022 Sep 8;15(18):6251. doi: 10.3390/ma15186251 (PMC9501641; doi:10.3390/ma15186251)
Supplement: Supplementary file 1 [file materials-15-06251-s001.zip › Supplementary materials_revised/Table S1.xlsx]

## Sheet: A category
Figure	Sample	Magnification N x	Location of the analyzed element in the faience layered structure	Analysis no. 1	Element
					O	F	Na	Mg	Al	Si	P	K	Ca	Zr	Te	Hf	Cr	V	Ti	Fe	La	Ce	Ag	As	Cu	Sb	Pb	Sn	Ta	Pr
4a	B37	2900	Body layer	201	34.2892	-	-	-	-	14.6631	-	-	-	49.5059	0.327322	1.21459	-	-	-	-	-	-	-	-	-	-	-	-	-	-
4b	B37	2500	Body layer	211	41.7037	-	0.432879	8.77222	3.06332	20.1737	-	-	17.7938	-	-	-	0.160248	-	1.74145	6.03176	-	-	0.12682	-	-	-	-	-	-	-
4c	B37	2000	Body layer	165	48.6932	-	-	-	35.083	15.1195	0.122519	-	-	-	-	-	-	-	-	0.361951	-	-	0.619806	-	-	-	-	-	-	-
				166	48.6741	-	-	-	35.0185	15.1086	0.13664	-	-	-	-	-	-	-	-	0.475524	-	-	0.586627	-	-	-	-	-	-	-
				167	13.1578	-	1.64843	0.136208	6.96533	3.03566	-	-	2.89451	-	-	-	-	-	-	5.8815	-	-	-	-	-	46.4829	19.7977	-	-	-
4d	B37	1000	Body layer	205	45.6861	-	0.524074	-	10.9922	28.8619	-	13.7009	-	-	-	-	-	-	-	-	-	-	-	-	-	-	-	-	-	0.234826
				206	47.8826	-	6.85097	-	13.1141	28.6973	0.406874	-	2.64298	-	-	-	-	-	-	-	-	-	-	-	-	-	-	0.405166	-	-
				207	45.7152	-	0.580975	-	11.0824	28.8245	-	13.5603	-	-	-	-	-	-	-	-	-	-	-	-	-	-	-	-	-	0.236663
4e	MS	700	Body layer	23	8.26384	-	0.563076	-	-	3.7438	0.890379	-	-	-	-	-	-	-	-	4.44119	-	-	-	-	-	35.3006	46.7971	-	-	-
				24	4.35286	-	0.00787296	-	0.138456	5.63352	0.525859	-	-	-	-	-	-	-	-	2.00877	-	-	-	-	-	40.4059	46.9268	-	-	-
				25	30.548	-	-	15.2168	0.62524	29.1209	-	-	4.96736	-	-	-	-	-	-	19.5217	-	-	-	-	-	-	-	-	-	-
				26	20.2184	-	2.36699	1.9987	1.77358	26.8064	-	1.06158	7.53972	-	-	-	-	-	-	3.59404	-	-	-	-	1.36479	13.9909	19.2848	-	-	-
4f	B81	2000	Body layer	289	39.7792	1.14229	-	-	1.77916	13.079	-	-	20.7929	-	-	-	0.0945265	-	21.7812	1.37654	-	-	-	-	-	-	-	-	0.175196	-
				290	18.0925	-	1.42426	-	0.414868	1.50071	1.60115	-	0.717062	-	-	-	0.46103	0.812169	-	0.721209	17.8106	56.4445	-	-	-	-	-	-	-	-
				291	19.9395	-	-	-	-	1.81903	4.05892	-	1.02829	-	-	-	-	0.715046	-	0.142587	23.7734	47.098	-	1.4252	-	-	-	-	-	-
1all analyses norm. wt.% with error +/- 0.03
					1 analysis localization see Figures 7 ,8, S6, S7, 2 all analyses norm. wt.% sum up to 100 %

## Sheet: B category
Figure	Sample	Magnification N x	Location of the analyzed element in the faience layered structure	Analysis no. 1	Element
					C	O	F	Na	Mg	Al	Si	P	S	Cl	K	Ca	Ba	Ti	Mn	Fe	Bi	As	Cu	Sb	Pb
S3a	B81	3000	Body layer	223	-	38.7012	-	2.06301	3.53679	9.5355	16.4528	-	-	0.0745234	6.87653	-	-	1.30849	0.31152	21.1397	-	-	-	-	-
				224	-	38.5612	-	1.04985	3.77098	9.62998	16.2641	-	-	0.100144	7.55942	-	-	1.27741	0.346813	21.3497	-	-	0.0904885	-	-
				225	-	38.6275	-	2.36336	3.61506	9.56904	16.2879	-	-	0.135011	6.57517	-	-	1.23184	0.317616	21.2775	-	-	-	-	-
S3b	B37	2000	Body layer	54	-	45.5814	-	0.4963	-	11.2377	28.6025	-	-	-	13.4482	-	0.633897	-	-	-	-	-	-	-	-
				55	-	44.0405	-	5.8443	2.84636	8.8314	26.061	0.0712854	-	2.51796	1.45082	5.29871	-	-	-	0.284921	-	-	0.505286	-	2.24746
				56	-	37.869	-	3.27855	5.16355	3.899	17.2343	3.34458	-	2.58496	0.272572	13.5845	-	0.357886	-	0.657679	-	0.735103	0.49763	-	10.5208
				57	-	49.2534	-	0.273617	0.259788	0.442594	42.098	0.322963	-	-	-	0.160219	-	-	-	0.519444	-	-	-	2.57958	4.09042
				58	-	49.4959	-	0.626974	0.437459	0.746047	38.4779	2.63679	-	1.49205	0.318602	2.30539	-	-	-	0.336158	-	-	-	-	3.12673
				59	-	53.2565	-	-	-	-	46.7435	-	-	-	-	-	-	-	-	-	-	-	-	-	-
				60	-	51.071	-	0.78751	0.485461	1.25884	43.0842	-	-	0.605581	0.565913	-	-	-	-	0.53972	-	-	-	1.23764	0.3641
S3c	NZA	1000	Body layer	30	21.3289	43.1587	-	0.303444	-	7.52265	15.8172	-	-	-	-	8.84104	-	-	-	3.02805	-	-	-	-	-
				31	20.1444	43.4975	-	0.375402	-	7.7489	16.0431	-	-	-	0.0432737	9.06075	-	-	-	3.08665	-	-	-	-	-
				32	21.5644	43.1046	-	0.307041	-	7.82575	15.8812	-	-	-	-	8.74736	-	-	-	2.56968	-	-	-	-	-
				33	23.4499	44.5435	-	5.13873	-	4.79145	18.5169	-	-	0.290117	0.73399	0.942983	-	0.112782	-	1.16206	-	-	0.317614	-	-
				34	21.9174	45.7713	-	3.88534	0.328156	2.88998	20.2042	-	-	0.312743	0.554123	2.0666	-	-	-	1.479	-	-	0.59114	-	-
				35	22.3734	39.2057	1.31159	2.36396	0.298526	3.94668	13.6907	3.77289	-	0.357128	0.500258	10.1176	-	-	-	1.99642	-	-	0.0651065	-	-
S3d	B9.1	2500	Body layer	54	-	31.7619	-	0.0347048	-	-	0.0979198	-	0.0391764	-	-	-	-	33.6825	1.19489	30.4045	2.7844	-	-	-	-
				55	-	31.4875	-	-	-	-	0.0785621	-	-	-	-	0.0984514	-	33.4117	1.13382	30.3645	3.11771	-	0.307789	-	-
				56	-	32.6422	-	-	-	-	0.061701	-	-	-	-	0.0752209	-	34.989	1.19463	30.7533	-	-	0.283846	-	-
				57	-	31.5257	-	-	0.0923803	-	0.127729	-	-	-	-	0.0609705	-	32.9389	1.21998	31.1578	2.87661	-	-	-	-
				58	-	31.0459	-	0.704519	0.078273	0.174718	0.667839	-	0.054742	-	0.023083	0.0748424	-	28.6586	0.608557	36.2539	-	-	-	-	1.65502
				59	-	8.86033	-	0.814975	0.203931	0.251627	1.72236	0.00819279	-	-	-	2.58712	-	1.92764	-	13.6995	-	-	-	40.7465	29.1779
				60	-	6.44053	-	1.01321	0.329799	0.311264	1.71678	-	-	0.164335	-	2.77448	-	1.237	-	5.94694	-	-	-	35.8988	44.1668
S3e	B9.2	4000	Body layer	246	-	41.1767	-	-	-	14.0776	15.9658	-	-	-	-	19.6926	-	-	-	9.08733	-	-	-	-	-
				247	-	40.8108	-	-	-	13.3887	15.9242	-	-	-	-	19.5164	-	-	-	10.3599	-	-	-	-	-
				248	-	23.4066	-	0.35919	0.54942	0.260621	3.33215	-	-	-	-	47.3231	-	-	-	-	-	-	-	-	24.7689
				249	-	21.5468	-	0.181962	0.263703	0.469773	2.31166	-	-	-	-	45.7363	-	-	-	-	-	-	-	-	29.4898
				250	-	53.2565	-	-	-	-	46.7435	-	-	-	-	-	-	-	-	-	-	-	-	-	-
S3f	B37	2000	Body layer	61	-	41.5106	-	0.735604	-	15.757	15.8508	-	-	-	-	16.1482	-	-	-	9.54142	-	-	0.456465	-	-
1all analyses norm. wt.% with error +/- 0.03

## Sheet: C category
Figure	Sample	Magnification N x	Location of the analyzed element in the faience layered structure	Analysis no. 1	Element
					C	O	F	Na	Mg	Al	Si	P	S	Cl	K	Ca	Cr	Ti	Mn	Fe	Bi	Co	Ni	Cu	Zn	Sb	Pb	Sn	Cd
S4a	B81	4600	Body layer	301	-	40.5906	-	-	0.136294	0.257475	3.50412	0.320063	17.7815	-	0.162242	-	-	-	-	3.11772	-	-	-	-	34.0184	-	-	-	0.111549
S4b	NZA	800	Glaze layer	60	-	29.8423	0.932734	0.360431	0.686451	-	1.05867	19.064	0.844897	0.538365	0.414141	44.4877	-	-	1.7703	-	-	-	-	-	-	-	-	-	-
				61	0.178104	30.2896	-	-	0.557552	-	6.13746	17.7717	0.453589	0.345595	0.525764	42.2987	-	0.159816	0.638879	0.643187	-	-	-	-	-	-	-	-	-
				62	-	15.2102	-	-	0.375087	0.599361	26.5643	14.5204	0.106147	0.53063	1.57756	37.4825	-	0.262006	0.706439	1.16764	-	-	-	0.897697	-	-	-	-	-
				63	-	17.4613	-	-	0.254677	-	-	14.9072	-	0.117807	0.222549	63.2815	-	-	1.83428	0.464543	-	-	-	1.4561	-	-	-	-	-
				64	9.60259	25.9731	-	-	-	0.334178	0.284978	-	-	-	-	-	-	-	-	61.3104	-	-	-	2.49474	-	-	-	-	-
				65	5.53221	27.2628	-	0.175023	0.0710324	0.0612263	0.137357	-	-	0.0155908	-	0.0843102	-	37.7546	0.688828	25.4276	2.7894	-	-	-	-	-	-	-	-
				66	-	28.8999	-	0.210552	0.145746	0.126109	0.175977	-	-	0.0532724	0.0269317	0.0686255	-	39.779	0.730343	27.2437	2.53982	-	-	-	-	-	-	-	-
				67	-	36.7345	-	-	-	1.09067	50.4332	-	0.234051	3.71338	0.750346	4.17545	-	0.146685	-	1.1543	-	-	-	1.56741	-	-	-	-	-
				68	15.0821	41.6607	-	-	-	-	41.9436	-	-	-	-	-	-	-	-	-	-	-	-	-	-	-	-	1.31366	-
			Interaction layer	69	15.1984	41.3638	-	-	-	-	42.1001	-	-	-	-	-	-	-	-	-	-	-	-	-	-	-	-	1.33765	-
			Glaze layer	70	-	35.4037	-	0.0346669	0.761195	2.44468	54.5928	-	0.20544	1.70853	1.19633	1.36117	-	0.190112	-	2.10144	-	-	-	-	-	-	-	-	-
S4c	B9.1	1000	Glaze layer	30	-	33.5909	-	-	0.274515	1.34491	47.431	0.0529435	-	2.02594	1.18681	1.57143	-	0.120827	-	5.30229	-	1.40477	-	1.2532	-	-	4.44042	-	-
				31	-	19.0522	-	-	1.71278	4.3507	0.403222	-	-	-	-	0.0637633	-	0.545707	-	48.471	-	21.3614	-	4.03931	-	-	-	-	-
				32	-	19.3064	-	-	1.22755	4.04087	0.5071	-	-	-	-	0.251129	-	0.634596	-	50.9889	-	20.358	-	2.6855	-	-	-	-	-
				33	-	27.3193	-	2.15083	2.68014	3.70798	20.0076	0.687778	-	0.0132898	0.407508	15.703	0.0576523	0.0168116	0.0702121	17.1411	-	9.57037	-	0.241733	0.224629	-	-	-	-
				34	-	18.5754	-	-	1.209	3.59818	0.329259	-	-	-	-	0.112084	-	0.534116	-	49.1466	-	22.3428	-	4.15259	-	-	-	-	-
				35	-	26.9084	-	0.623254	0.576803	1.96257	38.5185	0.115044	-	1.30351	1.45857	1.56083	-	0.299455	-	18.9833	-	2.47732	-	0.948705	-	-	4.26363	-	-
S4d	B9.2	1500	Interaction layer	297	-	3.4019	-	0.495674	-	0.210886	1.55911	-	-	-	-	1.28506	-	-	-	2.6266	-	-	-	-	-	30.6179	59.8029	-	-
			Glaze layer	298	-	24.1144	-	0.899166	0.253804	-	0.403606	-	-	-	-	58.0516	-	-	-	-	-	-	-	-	-	-	16.2775	-	-
				299	-	14.7996	-	0.163739	-	0.0516932	11.7072	-	-	-	-	1.40226	-	-	-	2.787	-	-	-	-	-	19.5427	49.5458	-	-
				300	-	5.3145	-	0.408367	-	0.105586	2.91749	-	-	-	-	2.37656	-	-	-	2.81254	-	-	-	-	-	30.6076	55.4574	-	-
S4e	B37	2000	Body layer	73	-	20.9574	-	-	1.07887	1.74876	0.251981	-	-	-	-	-	-	-	-	63.49	-	8.6332	-	2.9584	0.881348	-	-	-	-
S4f	B81	3000	Body layer	245	-	22.5532	-	-	-	0.261245	0.3056	-	-	-	-	-	-	-	0.56392	74.7779	-	-	0.331769	-	1.2063	-	-	-	-
				246	-	22.4456	-	-	-	-	0.266549	-	-	-	-	-	-	-	-	77.2879	-	-	-	-	-	-	-	-	-
1all analyses norm. wt.% with error +/- 0.03

## Sheet: D+E category
Figure	Sample	Magnification N x	Location of the analyzed element in the faience layered structure	Analysis no. 1	Element
					C	O	Na	Mg	Al	Si	P	S	Cl	K	Ca	Cr	Ti	Mn	Fe	As	Co	Ni	Cu	Zn	Sb	Pb	Sn
S5a	B81	2000	Relief	93	-	18.8097	-	0.311303	1.18376	0.427117	-	-	-	-	-	-	0.461894	-	65.8546	-	7.56003	-	2.81489	0.216616	-	-	2.36016
				94	-	19.8843	1.56803	1.4958	3.91461	3.71446	-	-	-	-	1.14685	0.0897718	2.88802	0.235273	45.2196	-	13.4984	-	2.97551	0.651907	-	-	2.71746
				95	-	16.6407	0.830812	0.232737	1.56516	1.8064	-	-	-	-	-	0.10111	3.66044	-	54.4311	-	11.7721	0.798688	3.22125	-	-	-	4.93943
S5b	B9.2	3500	Glaze layer	174	-	16.9031	-	0.499677	0.858698	0.253304	-	-	-	-	-	-	-	-	53.0572	-	21.5671	-	4.84006	1.31451	-	-	0.706352
				175	-	16.7462	-	0.578068	0.313193	0.290224	-	-	-	-	0.0539311	-	0.0521439	-	53.8896	-	21.6786	-	5.04252	1.06845	-	-	0.287055
				176	-	16.7019	-	0.446391	0.235651	0.222878	-	-	-	-	0.037499	-	-	-	54.7538	-	22.1405	-	4.39031	0.994485	-	-	0.0766442
				177	-	16.9431	-	0.625002	0.330436	0.36693	-	-	-	-	0.0667587	-	-	-	54.4536	-	22.7308	-	3.45399	0.788111	-	-	0.241287
				178	-	16.9259	-	0.560304	1.12617	0.291206	-	-	-	-	0.124977	-	-	-	51.6014	-	21.3835	-	5.09977	1.59656	-	-	1.29017
				179	-	16.7427	-	0.459798	0.283153	0.323407	-	-	-	-	0.0810565	-	0.0699379	-	54.0632	-	21.9927	-	4.68158	1.03094	-	-	0.271416
				180	-	16.8845	-	0.339325	0.205339	0.356355	-	-	-	-	0.0523979	-	0.0471817	-	55.3357	-	22.6613	-	3.18689	0.683125	-	-	0.247895
				181	-	34.4484	6.33827	0.904976	2.4527	18.0016	0.25092	0.0583499	0.0842978	0.176098	5.92243	-	-	-	21.0036	-	6.37919	-	0.675422	0.51858	-	1.4756	1.3096
				182	-	36.5631	6.33046	0.868336	1.26388	21.0571	0.543772	-	0.130101	0.454296	5.02861	-	-	-	20.2245	-	4.23908	-	0.588586	0.313784	-	1.58773	0.806624
S5c	MS	1711	Body layer	52	-	7.77625	0.724854	-	0.414777	4.2448	1.33614	-	-	-	-	-	-	-	2.97582	-	-	-	-	-	37.8321	44.6952	-
				53		34.2496	-	-	-	65.7504	-	-	-	-	-	-	-	-	-	-	-	-	-	-	-	-	-
S5d	B37	3000	Body layer	102	-	7.10297	0.951717	0.573488	0.565988	3.76188	0.342955	-	-	-	-	-	0.0767329	-	3.87681	-	-	-	-	-	27.7919	54.9556	-
				103	-	20.1353	0.163954	-	0.121271	16.5415	-	-	-	-	1.10513	-	-	-	2.38386	-	-	-	-	-	20.1196	39.4293	-
				104	-	10.2891	0.550214	0.371942	0.357758	6.89543	0.132534	-	0.0581188	-	1.46305	-	0.073717	-	3.05054	-	-	-	-	-	26.0243	50.7333	-
S5e	B37	2000	Body layer	74	-	23.4994	0.833873	0.410708	1.0737	0.948659	0.106339	-	-	-	0.505455	-	0.136511	-	71.4613	-	-	-	1.02407	-	-	-	-
				75	-	21.8506	0.525279	0.394011	0.714537	0.460938	-	-	-	-	0.176899	-	0.160796	-	70.0545	-	-	-	5.6624	-	-	-	-
				76	-	19.9574	-	0.136871	0.0460449	1.11671	9.35326	-	2.2255	-	15.7798	-	-	-	0.614996	-	-	-	0.745918	-	-	50.0235	-
				77	-	20.8093	-	-	0.0720827	1.82297	9.47236	-	2.23819	-	15.4629	-	-	-	0.918126	2.78845	-	-	0.673818	-	-	45.7418	-
				78	-	22.0154	-	-	0.0226917	5.15976	7.56596	-	1.73559	-	14.9432	-	-	-	1.32871	2.77157	-	-	0.749518	-	-	43.7076	-
S5f	B100	2000	Body layer	204	12.4193	15.5193	0.172273	0.135538	0.129441	0.882796	-	0.0529795	0.113663	0.855785	0.289405	-	-	-	0.561966		-	-	-	-	-	-	68.8675
				205	-	18.8079	0.1476	0.593358	0.287906	5.7208	-	0.0406494	0.353915	1.33946	0.434794	-	-	-	0.786427		-	-	-	-	-	-	71.4872
				206	-	21.1356	4.1983	0.0905711	0.624829	13.2319	-	-	0.562374	1.31422	1.15963	-	-	-	1.16768		-	-	1.07709	-	-	0.145278	55.2925
1all analyses norm. wt.% with error +/- 0.03

## Sheet: F category
Figure	Sample	Magnification N x	Location of the analyzed element in the faience layered structure	Analysis no. 1	Element
					O	F	Na	Mg	Al	Si	P	S	Cl	K	Ca	Zr	V	Ti	Mn	Fe	Mo	Bi	As	Cu	Sb	Pb	Sn
S6a	B9.2	1500	Body layer	128	2.13331	-	-	-	0.51088	0.89812	0.50771	-	0.586382	-	-	-	16.0206	-	-	-	-	-	-	-	-	79.343	-
				129	1.18029	-	-	-	0.461766	0.595934	-	-	0.324312	-	-	-	19.0101	-	-	-	-	-	-	-	-	78.4276	-
				130	2.46588	-	-	-	0.36706	1.2512	0.426934	-	0.108741	-	0.314724	-	17.8541	-	-	0.12876	-	-	-	-	-	77.0826	-
				131	1.94105	-	-	-	0.499608	0.713527	0.529458	-	0.383792	-	-	-	18.2585	-	-	-	-	-	-	-	-	77.6741	-
				132	2.23949	-	-	-	0.463405	1.05143	0.487368	-	0.331722	-	-	-	17.3315	-	-	-	-	-	-	-	-	78.0951	-
				133	2.66478	-	-	-	0.510442	1.92076	-	-	0.579639	-	0.0560204	-	16.7827	-	-	-	-	-	-	-	-	77.4856	-
				134	3.21337	-	-	-	0.552614	1.10454	0.576093	-	0.83343	-	1.80218	-	18.0685	-	-	-	-	-	-	-	-	73.8493	-
				135	2.12585	-	-	-	0.586648	0.706744	0.560012	-	0.763309	-	0.189487	-	19.4201	-	-	-	-	-	-	-	-	75.6479	-
				136	0.937776	-	-	-	0.364352	-	0.475231	-	0.0926386	-	-	-	19.2492	-	-	-	-	-	-	-	-	78.8808	-
S6b	B37	2000	Body layer	88	41.2049	-	6.90392	0.266912	12.4647	18.3538	-	0.135292	0.198137	0.865054	5.54824	-	-	0.846172	-	12.1086	-	-	-	0.312964	-	0.791254	-
				89	23.8178	-	1.30781	-	0.81819	3.18233	9.01519	-	2.57723	0.0319119	16.4501	-	-	0.320031	-	2.02414	-	-	2.12148	-	-	38.3338	-
				90	40.724	-	7.21946	1.44921	5.78087	21.4986	0.531584	-	0.470223	0.305911	3.0175	-	-	2.13034	-	14.8156	-	-	-	0.362568	-	1.69418	-
				91	4.98693	-	-	-	-	3.77301	0.532932	-	-	-	-	-	19.7349	-	-	-	-	-	-	-	-	70.9723	-
				92	2.12485	-	-	-	-	1.1716	0.365288	-	-	-	-	-	19.69	-	-	1.11097	-	-	-	-	-	75.5373	-
S6c	B9.1	1500	Body layer	99	15.9898	-	0.117164	-	-	-	8.19941	-	2.90827	-	13.428	-	-	-	-	-	-	-	-	-	-	59.3574	-
				100	16.7159	-	0.0701897	-	-	-	8.35969	-	2.69084	-	14.7694	-	-	-	-	-	-	-	-	-	-	57.394	-
S6d	B37	2500	Body layer	172	30.0757	-	0.146116	1.8186	0.278696	0.130325	-	-	-	-	-	-	-	25.4048	0.532728	39.436	-	2.17703	-	-	-	-	-
				173	30.281	-	-	1.83287	0.643502	0.119765	-	-	-	-	-	-	-	25.5042	0.307873	39.2032	-	2.10765	-	-	-	-	-
				174	30.3099	-	0.189965	2.20713	0.880257	0.456294	-	-	0.0527826	-	-	-	-	24.1177	0.301408	39.3812	-	2.10336	-	-	-	-	-
				175	24.6997	-	-	1.52496	0.626534	0.234282	-	-	-	-	-	-	-	5.18461	0.649861	67.08	-	-	-	-	-	-	-
				176	24.4492	-	0.297778	1.65554	0.613219	0.2087	-	-	-	-	-	-	-	4.24422	0.593637	67.9377	-	-	-	-	-	-	-
				177	25.9328	-	1.50023	1.75429	1.69004	2.0245	-	0.0709254	0.132806	0.0850288	-	-	-	3.09121	0.499521	63.2186	-	-	-	-	-	-	-
S6e	B81	5000	Body layer	294	38.6407	-	9.63805	1.2327	-	23.0368	0.137356	0.0815872	-	-	4.04691	-	-	-	2.78506	19.2078	-	-	-	1.19307	-	-	-
				295	24.8564	-	2.56826	0.590747	-	3.50383	-	-	-	-	0.445612	-	-	-	4.6812	62.9723	-	-	-	0.381648	-	-	-
				296	41.1476	-	7.80007	1.26325	0.426657	27.0759	-	-	-	-	3.38749	0.300294	-	-	3.35294	13.7518	-	-	-	1.10484	-	-	0.389056
				297	26.7989	-	2.97897	0.628255	0.397651	5.87946	0.102732	-	0.159684	-	0.66169	-	-	-	5.25846	57.1342	-	-	-	-	-	-	-
				298	40.3625	-	6.58758	1.68027	0.395947	25.522	0.0867736	-	0.0900638	-	5.88189	-	-	-	2.31392	15.3578	0.22403	-	-	1.06991	-	-	0.42733
				299	36.1419	-	3.23789	0.861908	0.168753	15.8378	0.247392	0.208295	-	-	29.82	-	-	-	1.32176	11.633	-	-	-	0.521286	-	-	-
S6f	B37	2000	Body layer	32	41.3361	-	0.614901	0.470301	1.46763	28.7875	3.10127	-	2.71763	0.80393	5.17233	-	-	-	-	1.6555	-	-	0.769726	0.204661	-	12.8985	-
				33	37.9692	3.5555	0.257143	0.0554146	-	0.609552	15.8936	0.172711	0.150983	-	40.9956	-	-	-	-	-	-	-	0.340326	-	-	-	-
				34	19.5253	-	0.18577	0.0846067	0.0249741	0.40783	9.38707	-	3.0288	0.197279	16.9224	-	-	-	-	-	-	-	-	-	-	50.236	-
				35	8.83062	-	1.33465	-	-	6.43557	-	-	-	-	-	-	-	-	-	3.60901	-	-	-	-	33.1016	46.6886	-
				36	49.4779	-	0.814173	0.776192	1.09364	39.1031	1.51191	-	1.26368	0.674697	1.49127	-	-	-	-	1.6532	-	-	-	-	-	2.14027	-
1all analyses norm. wt.% with error +/- 0.03

## Sheet: G category
Figure	Sample	Magnification N x	Location of the analyzed element in the faience layered structure	Analysis no. 1	Element
					O	F	Na	Mg	Al	Si	P	S	Cl	K	Ca	Cr	Ba	V	Ti	Mn	Fe	La	Ag	As	Co	Ni	Cu	Pb	Sn	Hg
S7a	B37	2500	Body layer	47	42.1873	-	0.400771	13.3754	0.777279	22.8452	-	-	-	-	5.72919	-	-	-	0.381592	0.36309	13.5282	-	0.0239853	-	-	-	0.0796017	-	0.308424	-
				48	46.4857	-	5.28447	0.311306	14.3392	24.6971	0.468539	-	0.352211	0.42582	6.45651	-	-	-	-	-	0.97657	-	-	-	-	-	-	0.202534	-	-
				49	23.6815	-	1.81092	0.419954	2.28577	4.70108	7.06786	-	2.83112	0.2834	14.6849	-	-	-	-	-	1.18048	-	-	-	-	-	-	41.0531	-	-
				50	30.6584	-	3.36449	0.615257	5.18049	12.2072	4.19255	-	2.61826	0.780231	9.3211	-	-	-	-	-	4.43988	-	-	1.20179	-	-	-	25.4204	-	-
				51	39.42	-	4.85292	2.00309	5.81658	19.7722	1.34626	1.22675	2.51047	0.966024	5.46947	-	-	-	0.15423	-	9.26034	-	-	0.337066	-	-	-	6.86459	-	-
				52	36.8732	-	6.88807	2.06512	6.43693	16.7033	1.4773	0.981333	2.00511	1.00103	5.81219	-	-	-	0.300679	-	7.88225	-	-	-	-	-	-	11.5734	-	-
				53	42.4344	-	0.616246	14.2589	0.635577	23.1625	-	-	-	-	3.0244	-	-	-	0.323281	0.373637	15.171	-	-	-	-	-	-	-	-	-
S7b	B81	1500	Body layer	110	39.9748	-	0.682536	-	1.16631	57.7797	-	-	-	-	-	-	-	-	0.143556	-	0.25311	-	-	-	-	-	-	-	-	-
				111	34.9685	-	4.7427	-	17.0515	31.07	-	-	-	0.475779	10.6635	-	-	-	0.103786	-	0.924221	-	-	-	-	-	-	-	-	-
				112	29.2128	-	0.41892	0.642375	1.77683	15.5804	0.0204512	-	0.0374827	0.232854	23.397	0.16825	-	-	26.2143	-	2.12339	-	-	-	-	-	0.174976	-	-	-
				113	29.0986	-	4.95438	15.4435	11.7168	16.2819	-	0.131648	0.269374	1.47289	0.400801	0.0705141	-	-	-	0.383673	18.5842	-	-	-	-	-	1.19187	-	-	-
				114	28.8074	1.67192	0.894203	0.368404	1.10676	2.52544	19.8101	-	0.238264	-	44.1216	-	-	-	-	-	0.278593	0.128835	-	-	-	-	0.0484325	-	-	-
				115	31.001	1.68185	2.10279	0.420108	2.84946	7.75285	14.7407	-	0.155432	0.330196	38.2597	0.097582	0.108093	-	-	-	0.500202	-	-	-	-	-	-	-	-	-
				116	30.9349	-	0.819898	0.374479	0.803023	15.8915	0.0846509	-	0.0545226	-	22.1762	0.144194	-	-	27.8485	-	0.868149	-	-	-	-	-	-	-	-	-
				117	26.9038	-	7.70102	9.02601	12.5677	16.3554	0.0785412	1.28791	3.07519	1.35364	1.16307	0.057399	-	-	0.115762	0.23072	19.5908	-	-	-	-	-	0.493028	-	-	-
S7c	B100	1580	Body layer	105	31.0681	-	0.453177	9.36929	3.50709	27.176	-	-	-	0.289865	12.5388	0.0663484	-	-	0.0557291	0.308468	15.0252	-	-	-	-	-	0.141914	-	-	-
				106	40.5723	-	0.476597	-	1.05096	55.8803	-	-	-	-	-	-	-	-	-	-	0.257062	-	-	-	-	-	-	-	1.76282	-
				107	30.3358	-	1.27272	5.37451	9.82095	22.2518	-	-	-	0.467528	11.2625	0.0665092	-	-	0.21854	0.334675	18.5945	-	-	-	-	-	-	-	-	-
				108	31.0787	-	0.290981	10.0161	1.78594	28.4512	-	-	-	0.214739	12.4533	0.0922125	-	-	0.0556739	0.310469	15.0958	-	-	-	-	-	0.15495	-	-	-
				109	40.1157	-	-	-	0.526183	57.8364	-	-	-	-	-	-	-	-	-	-	-	-	-	-	-	-	-	-	1.52169	-
				110	31.3417	-	-	-	17.0607	19.6787	-	-	-	-	24.7459	0.242907	-	-	0.111437	-	6.81861	-	-	-	-	-	-	-	-	-
S7d	B81	3500	Relief	126	40.4823	-	0.769435	-	0.407373	57.6293	-	-	0.0960449	-	-	-	-	-	-	-	0.590165	-	-	-	-	-	-	-	-	0.0253128
				127	27.5448	-	5.79158	0.176882	1.76267	44.3601	-	0.331138	1.70007	1.0935	2.16646	-	-	-	0.587975	-	10.5597	-	-	-	1.17478	-	2.75033	-	-	-
				128	29.2743	-	4.65202	0.197163	1.71529	42.7979	-	-	1.4642	1.32459	1.81421	-	-	-	0.218606	-	13.2223	-	-	-	-	-	2.32364	0.995851	-	-
				129	19.2434	-	1.17776	0.346166	0.621771	1.74707	-	-	0.0657491	-	0.161984	-	-	-	0.500055	0.271721	59.1757	-	-	-	10.8115	1.48761	4.38953	-	-	-
				130	19.1758	-	0.194019	-	0.15411	0.748594	-	-	-	-	0.157573	-	-	-	0.262039	-	79.207	-	-	-	-	-	0.100875	-	-	-
				131	20.9204	-	0.535171	0.860211	4.57926	0.414708	-	-	-	-	0.0835652	-	-	-	0.350233	-	68.9333	-	-	-	2.99939	-	0.323739	-	-	-
				132	21.2587	-	-	0.492083	2.49538	0.521133	-	-	-	-	0.0990665	-	-	-	1.92364	-	71.0513	-	-	-	-	-	2.15872	-	-	-
				133	27.5813	-	5.68986	1.66163	2.25032	18.6214	0.0597675	0.306976	0.388517	0.388145	3.06838	-	-	-	-	-	35.18	-	-	-	3.70626	-	1.09741	-	-	-
				134	26.8111	-	6.00591	1.69986	1.41226	18.2163	0.0624622	0.0318237	0.116642	0.264495	3.46054	-	-	-	0.100835	-	40.0292	-	-	-	1.35055	-	0.437984	-	-	-
S7e	B9.2	2500	Body layer	265	40.5787	-	2.03912	6.85835	4.27444	19.7632	-	-	-	0.37619	11.2054	-	-	-	0.564231	-	14.3403	-	-	-	-	-	-	-	-	-
				266	29.7684	-	3.23947	2.75714	3.80052	5.90744	-	-	-	0.162652	0.0615638	-	-	-	2.87425	0.605765	50.8228	-	-	-	-	-	-	-	-	-
				267	43.15	-	3.60474	6.1964	5.72257	22.5567	0.0644393	-	-	0.546272	11.232	-	-	-	0.952733	-	5.97418	-	-	-	-	-	-	-	-	-
				268	44.4729	-	4.96165	0.935329	10.9933	23.2923	0.0283403	0.565446	-	2.24142	1.35657	-	-	-	1.92925	-	9.22358	-	-	-	-	-	-	-	-	-
				269	45.8234	-	5.1241	0.433166	11.4279	26.2439	-	-	-	1.34088	1.75836	-	-	-	1.21821	-	6.63004	-	-	-	-	-	-	-	-	-
				270	28.5837	-	2.50931	3.51512	3.07136	4.3844	-	-	-	0.137862	-	-	-	-	2.82794	0.63577	54.3346	-	-	-	-	-	-	-	-	-
				271	46.2216	-	4.1088	0.590558	10.3415	27.6694	-	-	-	1.70613	0.947423	-	-	-	1.41935	-	6.99522	-	-	-	-	-	-	-	-	-
				272	45.5056	-	4.25474	0.356351	9.70679	26.8924	-	-	-	1.56195	2.52714	-	-	-	1.45248	-	7.74255	-	-	-	-	-	-	-	-	-
				273	42.7071	-	2.11311	7.79409	2.7732	23.0881	-	-	-	0.151017	14.1933	-	-	-	0.826169	-	6.35397	-	-	-	-	-	-	-	-	-
				274	42.7716	-	2.48301	7.48262	3.99127	22.4303	0.0295118	-	-	0.346209	13.6503	-	-	-	0.95735	-	5.85779	-	-	-	-	-	-	-	-	-
				275	53.1975	-	-	-	0.505581	46.297	-	-	-	-	-	-	-	-	-	-	-	-	-	-	-	-	-	-	-	-
S7f	B9.1	1500	Body layer	44	39.8842	-	6.91358	0.858075	11.373	19.7408	0.429756	-	2.1019	1.48081	1.26423	-	-	-	-	-	10.2754	-	-	-	-	-	0.787244	4.89106	-	-
				45	40.7214	-	6.87926	0.818896	10.4441	18.7318	0.31063	1.89205	2.10903	1.4619	0.821538	-	-	-	-	-	11.5077	-	-	-	-	-	0.955814	3.34592	-	-
				46	41.6614	-	6.14949	0.664986	11.9649	18.2466	0.0209851	2.51419	2.41569	1.71919	0.84463	-	-	-	-	-	11.0759	-	-	-	-	-	0.68359	2.03843	-	-
				47	41.4416	-	8.13923	1.61204	12.4894	15.3666	0.40638	2.80174	2.26801	1.49678	0.862203	-	-	-	-	-	12.4355	-	-	-	-	-	0.680552	-	-	-
				48	40.8962	-	4.71414	8.35677	0.525316	22.9515	0.450392	-	-	-	7.86394	-	-	-	-	-	11.9276	-	-	-	-	-	0.297617	2.01643	-	-
				49	11.7943	-	0.334138	0.908807	0.169447	3.03037	3.75797	-	2.299	-	6.13244	-	-	4.51793	-	-	0.61247	-	-	-	-	-	-	66.4431	-	-
				50	33.6993	-	7.81208	1.15307	7.3402	10.3888	0.553375	1.05747	1.00389	0.608541	1.05047	-	-	-	-	-	31.4687	-	-	-	-	-	0.409659	3.4545	-	-
1all analyses norm. wt.% with error +/- 0.03
