# Supplementary material for: Source of Raw Materials and Its Processing for the Manufacturing of Ptolemaic Faience Bowls from Tell Atrib (Nile Delta, Egypt)
Source: Materials (Basel). 2022 Sep 8;15(18):6251. doi: 10.3390/ma15186251 (PMC9501641; doi:10.3390/ma15186251)
Supplement: Supplementary file 1 [file materials-15-06251-s001.zip › Supplementary materials_revised/Table S2.xlsx]

## Sheet: Arkusz1
Sample	Photo no.	Analyses no.	C	O	F	Na	Mg	Al	Si	P	S	Cl	K	Ca	Zr	Te	Hf	Cr	Ba	Os	Ir	Pt	V	Sr	Ti	Mn	Fe	La	Ce	Ag	Bi	As	Co	Ni	Cu	Nb	Zn	Ge	Sb	Pb	In	Sn	Hg	Nb	Ta	Pd	Au	TOTAL	Secondary mineral or alloy
NZA	1000_1	1	27.9425	42.0314	b/d	0.69884	3.59073	3.56582	12.9113	b/d	b/d	b/d	3.203	b/d	b/d	b/d	b/d	b/d	b/d	b/d	b/d	b/d	b/d	b/d	0.726165	b/d	5.33028	b/d	b/d	b/d	b/d	b/d	b/d	b/d	b/d	b/d	b/d	b/d	b/d	b/d	b/d	b/d	b/d	b/d	b/d	b/d	b/d	100	biotite, altered
NZA	1000_1	2	27.6742	41.9463	b/d	0.572468	3.68632	3.21104	12.765	b/d	b/d	b/d	3.05232	b/d	b/d	b/d	b/d	b/d	b/d	b/d	b/d	b/d	b/d	b/d	0.780843	b/d	6.31151	b/d	b/d	b/d	b/d	b/d	b/d	b/d	b/d	b/d	b/d	b/d	b/d	b/d	b/d	b/d	b/d	b/d	b/d	b/d	b/d	100	biotite, altered
NZA	1000_10	30	21.3289	43.1587	b/d	0.303444	b/d	7.52265	15.8172	b/d	b/d	b/d	b/d	8.84104	b/d	b/d	b/d	b/d	b/d	b/d	b/d	b/d	b/d	b/d	b/d	b/d	3.02805	b/d	b/d	b/d	b/d	b/d	b/d	b/d	b/d	b/d	b/d	b/d	b/d	b/d	b/d	b/d	b/d	b/d	b/d	b/d	b/d	100	epidote, altered
NZA	1000_10	31	20.1444	43.4975	b/d	0.375402	b/d	7.7489	16.0431	b/d	b/d	b/d	0.0432737	9.06075	b/d	b/d	b/d	b/d	b/d	b/d	b/d	b/d	b/d	b/d	b/d	b/d	3.08665	b/d	b/d	b/d	b/d	b/d	b/d	b/d	b/d	b/d	b/d	b/d	b/d	b/d	b/d	b/d	b/d	b/d	b/d	b/d	b/d	100	epidote, altered
NZA	1000_10	32	21.5644	43.1046	b/d	0.307041	b/d	7.82575	15.8812	b/d	b/d	b/d	b/d	8.74736	b/d	b/d	b/d	b/d	b/d	b/d	b/d	b/d	b/d	b/d	b/d	b/d	2.56968	b/d	b/d	b/d	b/d	b/d	b/d	b/d	b/d	b/d	b/d	b/d	b/d	b/d	b/d	b/d	b/d	b/d	b/d	b/d	b/d	100	epidote, altered
NZA	1000_11	56	24.151	42.0713	b/d	0.46164	5.27742	1.07131	17.2759	b/d	b/d	b/d	b/d	6.65936	b/d	b/d	b/d	0.14348	b/d	b/d	b/d	b/d	b/d	b/d	0.239962	b/d	2.64865	b/d	b/d	b/d	b/d	b/d	b/d	b/d	b/d	b/d	b/d	b/d	b/d	b/d	b/d	b/d	b/d	b/d	b/d	b/d	b/d	100	epidote, altered
NZA	1000_11	57	24.1452	42.1068	b/d	0.670466	5.29537	0.781206	17.5974	b/d	b/d	0.0739219	0.0493145	6.18013	b/d	b/d	b/d	0.0630556	b/d	b/d	b/d	b/d	b/d	b/d	0.155319	b/d	2.88173	b/d	b/d	b/d	b/d	b/d	b/d	b/d	b/d	b/d	b/d	b/d	b/d	b/d	b/d	b/d	b/d	b/d	b/d	b/d	b/d	100	epidote, altered
NZA	800_12	65	5.53221	27.2628	b/d	0.175023	0.0710324	0.0612263	0.137357	b/d	b/d	0.0155908	b/d	0.0843102	b/d	b/d	b/d	b/d	b/d	b/d	b/d	b/d	b/d	b/d	37.7546	0.688828	25.4276	b/d	b/d	b/d	2.7894	b/d	b/d	b/d	b/d	b/d	b/d	b/d	b/d	b/d	b/d	b/d	b/d	b/d	b/d	b/d	b/d	100	ilmenite
NZA	800_12	66	b/d	28.8999	b/d	0.210552	0.145746	0.126109	0.175977	b/d	b/d	0.0532724	0.0269317	0.0686255	b/d	b/d	b/d	b/d	b/d	b/d	b/d	b/d	b/d	b/d	39.779	0.730343	27.2437	b/d	b/d	b/d	2.53982	b/d	b/d	b/d	b/d	b/d	b/d	b/d	b/d	b/d	b/d	b/d	b/d	b/d	b/d	b/d	b/d	100	ilmenite
NZA	400_16	90	14.1427	21.3141	b/d	b/d	b/d	b/d	14.2199	b/d	b/d	b/d	b/d	b/d	48.3885	0.322775	1.61194	b/d	b/d	b/d	b/d	b/d	b/d	b/d	b/d	b/d	b/d	b/d	b/d	b/d	b/d	b/d	b/d	b/d	b/d	b/d	b/d	b/d	b/d	b/d	b/d	b/d	b/d	b/d	b/d	b/d	b/d	100	zircon
NZA	350_22	131	b/d	24.8402	b/d	0.26619	0.126158	0.499901	15.7773	b/d	b/d	b/d	0.0529387	0.232643	55.8646	0.53838	1.72303	b/d	b/d	b/d	b/d	b/d	b/d	b/d	b/d	b/d	0.0786411	b/d	b/d	b/d	b/d	b/d	b/d	b/d	b/d	b/d	b/d	b/d	b/d	b/d	b/d	b/d	b/d	b/d	b/d	b/d	b/d	100	zircon
NZA	350_22	132	b/d	38.4527	b/d	1.24839	b/d	12.4772	32.7376	b/d	b/d	b/d	13.9025	b/d	b/d	b/d	b/d	b/d	1.18171	b/d	b/d	b/d	b/d	b/d	b/d	b/d	b/d	b/d	b/d	b/d	b/d	b/d	b/d	b/d	b/d	b/d	b/d	b/d	b/d	b/d	b/d	b/d	b/d	b/d	b/d	b/d	b/d	100	K-feldspar
NZA	350_22	133	11.1441	22.8028	b/d	b/d	b/d	b/d	14.9247	b/d	b/d	b/d	b/d	0.187377	49.1377	b/d	1.80327	b/d	b/d	b/d	b/d	b/d	b/d	b/d	b/d	b/d	b/d	b/d	b/d	b/d	b/d	b/d	b/d	b/d	b/d	b/d	b/d	b/d	b/d	b/d	b/d	b/d	b/d	b/d	b/d	b/d	b/d	100	zircon
NZA	1500_23	140	5.07428	23.5952	b/d	0.0350408	0.838651	0.233591	0.152686	b/d	b/d	b/d	b/d	0.0259811	b/d	b/d	b/d	b/d	b/d	b/d	b/d	b/d	b/d	b/d	b/d	b/d	62.241	b/d	b/d	b/d	b/d	b/d	5.13492	b/d	b/d	b/d	0.37694	b/d	b/d	2.29171	b/d	b/d	b/d	b/d	b/d	b/d	b/d	100	Fe-Co-Pb-Zn-alloy
NZA	1500_23	141	b/d	28.529	b/d	0.86397	0.313188	0.348914	9.45266	b/d	b/d	0.101674	0.0169614	0.548815	b/d	b/d	b/d	b/d	b/d	b/d	b/d	b/d	b/d	b/d	b/d	b/d	57.7746	b/d	b/d	b/d	1.69294	b/d	b/d	b/d	0.357227	b/d	b/d	b/d	b/d	b/d	b/d	b/d	b/d	b/d	b/d	b/d	b/d	100	Fe-Bi-Cu-alloy
NZA2	3000_3	22	8.18369	19.1502	b/d	0.401002	0.462784	0.286373	0.301155	b/d	b/d	b/d	b/d	0.129818	b/d	b/d	b/d	b/d	b/d	b/d	b/d	b/d	b/d	b/d	0.0708095	b/d	51.5671	b/d	b/d	b/d	b/d	b/d	16.4119	b/d	3.03511	b/d	b/d	b/d	b/d	b/d	b/d	b/d	b/d	b/d	b/d	b/d	b/d	100	Fe-Co-Cu-carbonates
NZA2	300_6	65	b/d	17.4698	b/d	0.170074	b/d	0.058271	0.740483	b/d	b/d	0.035367	0.0570182	0.150353	b/d	b/d	b/d	b/d	b/d	b/d	b/d	b/d	b/d	b/d	b/d	b/d	81.3186	b/d	b/d	b/d	b/d	b/d	b/d	b/d	b/d	b/d	b/d	b/d	b/d	b/d	b/d	b/d	b/d	b/d	b/d	b/d	b/d	100	magnetite or hematite
NZA2	300_6	76	b/d	28.0121	b/d	b/d	3.28332	13.4192	18.4185	b/d	b/d	b/d	b/d	1.04451	b/d	b/d	b/d	b/d	b/d	b/d	b/d	b/d	b/d	b/d	b/d	2.48459	33.3378	b/d	b/d	b/d	b/d	b/d	b/d	b/d	b/d	b/d	b/d	b/d	b/d	b/d	b/d	b/d	b/d	b/d	b/d	b/d	b/d	100	garnet/spessartine
NZA2	250_10	109	b/d	18.8445	b/d	1.3058	0.152328	1.11377	3.08179	0.321297	0.0921662	0.503433	0.146574	1.85318	b/d	b/d	b/d	b/d	b/d	b/d	b/d	b/d	0.0549531	b/d	0.216546	0.306826	71.6958	b/d	b/d	b/d	b/d	b/d	b/d	b/d	0.311118	b/d	b/d	b/d	b/d	b/d	b/d	b/d	b/d	b/d	b/d	b/d	b/d	100	magnetite or hematite
NZA2	250_10	112	b/d	26.1478	b/d	b/d	b/d	b/d	b/d	b/d	b/d	b/d	b/d	0.0595463	b/d	b/d	b/d	0.13027	b/d	1.77271	b/d	0.84571	b/d	b/d	70.9465	b/d	0.0974082	b/d	b/d	b/d	b/d	b/d	b/d	b/d	b/d	b/d	b/d	b/d	b/d	b/d	b/d	b/d	b/d	b/d	b/d	b/d	b/d	100	TiO2 group minerals (anatase or rutile)
NZA2	650_13	118	b/d	17.5838	b/d	b/d	0.547543	0.278678	0.398677	b/d	b/d	0.0666072	b/d	0.155061	b/d	b/d	b/d	b/d	b/d	b/d	b/d	b/d	b/d	b/d	b/d	b/d	64.587	b/d	b/d	b/d	b/d	b/d	16.3827	b/d	b/d	b/d	b/d	b/d	b/d	b/d	b/d	b/d	b/d	b/d	b/d	b/d	b/d	100	Fe-Co-oxide
NZA2	650_13	119	b/d	19.8408	b/d	b/d	b/d	0.386148	0.390278	b/d	b/d	b/d	b/d	0.0396462	b/d	b/d	b/d	b/d	b/d	b/d	b/d	b/d	b/d	b/d	0.0803702	b/d	76.5746	b/d	b/d	b/d	b/d	b/d	2.22143	b/d	b/d	b/d	b/d	b/d	b/d	0.466721	b/d	b/d	b/d	b/d	b/d	b/d	b/d	100	magnetite/hematite
NZA2	300_15	132	b/d	25.0762	b/d	0.246929	0.496583	0.110352	0.189284	b/d	b/d	b/d	b/d	b/d	b/d	b/d	b/d	b/d	b/d	b/d	b/d	b/d	b/d	b/d	31.3583	0.735343	40.3653	b/d	b/d	b/d	1.26894	b/d	b/d	b/d	0.152686	b/d	b/d	b/d	b/d	b/d	b/d	b/d	b/d	b/d	b/d	b/d	b/d	100	ilmenite
NZA2	300_15	133	b/d	25.403	b/d	b/d	0.331162	0.0795645	0.20907	b/d	b/d	b/d	b/d	b/d	b/d	b/d	b/d	b/d	b/d	b/d	b/d	b/d	b/d	b/d	34.7357	0.789675	37.0529	b/d	b/d	b/d	1.22489	b/d	b/d	b/d	0.174063	b/d	b/d	b/d	b/d	b/d	b/d	b/d	b/d	b/d	b/d	b/d	b/d	100	ilmenite
NZA2	900_17	150	b/d	21.2465	b/d	b/d	b/d	b/d	15.8281	b/d	b/d	b/d	b/d	0.287833	61.1566	b/d	1.24259	b/d	b/d	b/d	b/d	b/d	b/d	b/d	b/d	b/d	0.238467	b/d	b/d	b/d	b/d	b/d	b/d	b/d	b/d	b/d	b/d	b/d	b/d	b/d	b/d	b/d	b/d	b/d	b/d	b/d	b/d	100	zircon
NZA2	900_17	151	b/d	20.2797	b/d	b/d	b/d	b/d	16.5136	b/d	b/d	b/d	b/d	b/d	61.6801	0.559111	0.96752	b/d	b/d	b/d	b/d	b/d	b/d	b/d	b/d	b/d	b/d	b/d	b/d	b/d	b/d	b/d	b/d	b/d	b/d	b/d	b/d	b/d	b/d	b/d	b/d	b/d	b/d	b/d	b/d	b/d	b/d	100	zircon
NZA2	900_17	152	b/d	20.1304	b/d	b/d	b/d	b/d	17.0782	b/d	b/d	b/d	b/d	b/d	61.3245	0.475088	0.991829	b/d	b/d	b/d	b/d	b/d	b/d	b/d	b/d	b/d	b/d	b/d	b/d	b/d	b/d	b/d	b/d	b/d	b/d	b/d	b/d	b/d	b/d	b/d	b/d	b/d	b/d	b/d	b/d	b/d	b/d	100	zircon
NZA2	500_21	197	b/d	27.9731	b/d	0.296729	b/d	0.246547	0.599832	b/d	0.0285252	0.0627882	0.0430965	0.189319	b/d	b/d	b/d	b/d	b/d	1.71697	b/d	b/d	b/d	b/d	68.4012	b/d	0.441893	b/d	b/d	b/d	b/d	b/d	b/d	b/d	b/d	b/d	b/d	b/d	b/d	b/d	b/d	b/d	b/d	b/d	b/d	b/d	b/d	100	anataze/rutile
NZA2	500_21	198	b/d	26.8297	b/d	0.184114	b/d	0.196642	0.404838	b/d	b/d	0.0398226	b/d	0.227224	b/d	b/d	b/d	b/d	b/d	1.65641	b/d	0.74327	b/d	b/d	69.2695	b/d	0.448483	b/d	b/d	b/d	b/d	b/d	b/d	b/d	b/d	b/d	b/d	b/d	b/d	b/d	b/d	b/d	b/d	b/d	b/d	b/d	b/d	100	TiO2 group minerals (anatase or rutile)
B37	400_2	10	b/d	22.3831	b/d	0.579611	1.77022	b/d	0.252021	b/d	0.0304763	0.0550436	b/d	0.0549879	b/d	b/d	b/d	b/d	b/d	b/d	b/d	b/d	b/d	b/d	b/d	b/d	72.1201	b/d	b/d	b/d	b/d	b/d	b/d	b/d	2.75444	b/d	b/d	b/d	b/d	b/d	b/d	b/d	b/d	b/d	b/d	b/d	b/d	100	magnetite/hematite
B37	1000_3	14	b/d	37.0694	b/d	7.58792	6.70281	12.0098	10.2769	0.113716	0.814278	1.8445	0.645011	0.326202	b/d	b/d	b/d	b/d	b/d	b/d	b/d	b/d	b/d	b/d	b/d	0.369564	20.56	b/d	b/d	b/d	b/d	b/d	b/d	b/d	1.67993	b/d	b/d	b/d	b/d	b/d	b/d	b/d	b/d	b/d	b/d	b/d	b/d	100	amphibole
B37	1000_3	15	b/d	36.7447	b/d	8.78955	4.52059	11.6653	10.7227	0.135078	1.14828	1.89941	0.627472	0.398386	b/d	b/d	b/d	b/d	b/d	b/d	b/d	b/d	b/d	b/d	b/d	0.247041	20.4727	b/d	b/d	b/d	b/d	b/d	b/d	b/d	2.62869	b/d	b/d	b/d	b/d	b/d	b/d	b/d	b/d	b/d	b/d	b/d	b/d	100	amphibole
B37	2000_5	21	b/d	37.7394	4.70171	b/d	b/d	b/d	0.532602	16.1039	b/d	b/d	b/d	40.9224	b/d	b/d	b/d	b/d	b/d	b/d	b/d	b/d	b/d	b/d	b/d	b/d	b/d	b/d	b/d	b/d	b/d	b/d	b/d	b/d	b/d	b/d	b/d	b/d	b/d	b/d	b/d	b/d	b/d	b/d	b/d	b/d	b/d	100	apatite
B37	1000_6	24	b/d	22.7959	b/d	b/d	0.253757	0.318168	0.375874	b/d	0.0466861	b/d	b/d	0.109406	b/d	b/d	b/d	b/d	b/d	b/d	b/d	b/d	b/d	b/d	b/d	0.516666	75.5835	b/d	b/d	b/d	b/d	b/d	b/d	b/d	b/d	b/d	b/d	b/d	b/d	b/d	b/d	b/d	b/d	b/d	b/d	b/d	b/d	100	magnetite/hematite
B37	1000_7	28	b/d	39.8073	b/d	0.373787	b/d	b/d	0.402059	b/d	0.0402392	0.0214722	b/d	0.298323	b/d	b/d	b/d	b/d	b/d	b/d	b/d	b/d	b/d	b/d	58.1593	b/d	0.597648	b/d	b/d	b/d	b/d	b/d	b/d	b/d	b/d	b/d	b/d	b/d	b/d	0.299833	b/d	b/d	b/d	b/d	b/d	b/d	b/d	100	rutile
B37	1000_7	29	b/d	23.6701	b/d	0.947439	0.339313	0.186094	1.49722	b/d	b/d	b/d	b/d	0.887494	b/d	b/d	b/d	b/d	b/d	b/d	b/d	b/d	b/d	b/d	26.0064	b/d	12.2554	b/d	b/d	b/d	b/d	b/d	b/d	b/d	b/d	b/d	b/d	b/d	26.4382	7.77225	b/d	b/d	b/d	b/d	b/d	b/d	b/d	100	Pb-Sb-S-sulphosalts, completely reacted
B37	2000_8	33	b/d	37.9692	3.5555	0.257143	0.0554146	b/d	0.609552	15.8936	0.172711	0.150983	b/d	40.9956	b/d	b/d	b/d	b/d	b/d	b/d	b/d	b/d	b/d	b/d	b/d	b/d	b/d	b/d	b/d	b/d	b/d	0.340326	b/d	b/d	b/d	b/d	b/d	b/d	b/d	b/d	b/d	b/d	b/d	b/d	b/d	b/d	b/d	100	apatite
B37	1000_9	37	b/d	24.1122	b/d	0.150983	b/d	b/d	b/d	11.3024	b/d	2.11188	b/d	23.7072	b/d	b/d	b/d	b/d	b/d	b/d	b/d	b/d	b/d	b/d	b/d	b/d	b/d	b/d	b/d	b/d	b/d	b/d	b/d	b/d	b/d	b/d	b/d	b/d	b/d	38.6154	b/d	b/d	b/d	b/d	b/d	b/d	b/d	100	Pb-phosphate
B37	1000_9	38	b/d	19.6099	b/d	b/d	0.949937	1.70049	0.307219	b/d	b/d	b/d	b/d	0.0589479	b/d	b/d	b/d	b/d	b/d	b/d	b/d	b/d	b/d	b/d	0.147448	b/d	53.4057	b/d	b/d	b/d	b/d	b/d	12.0502	b/d	4.67981	b/d	6.94786	b/d	b/d	b/d	b/d	0.142401	b/d	b/d	b/d	b/d	b/d	100	Cu-Zn-Sn-sulphides /cobaltite, chalkopiryte, pyrrhotite, stannite, possibly cassiterite/ mid-temperature, now oxidized, reaction with alloy/
B37	1000_9	39	b/d	39.7963	b/d	6.01262	2.52826	3.32601	22.3456	0.117777	b/d	0.248998	0.499526	8.21769	b/d	b/d	b/d	b/d	b/d	b/d	b/d	b/d	b/d	b/d	b/d	b/d	13.6043	b/d	b/d	b/d	b/d	b/d	2.27999	b/d	b/d	b/d	0.776637	b/d	b/d	0.246268	b/d	b/d	b/d	b/d	b/d	b/d	b/d	100	Co-Cu-Sn-sulphides /cobaltite, chalkopiryte, pyrrhotite, stannite, possibly cassiterite/ mid-temperature, now oxidized, reaction with alloy/
B37	1000_9	40	b/d	24.066	b/d	1.31644	0.420928	2.51287	0.421193	b/d	b/d	b/d	b/d	0.0699815	b/d	b/d	b/d	b/d	b/d	b/d	b/d	b/d	b/d	b/d	0.503281	b/d	70.6893	b/d	b/d	b/d	b/d	b/d	b/d	b/d	b/d	b/d	b/d	b/d	b/d	b/d	b/d	b/d	b/d	b/d	b/d	b/d	b/d	100	magnetite/hematite
B37	1000_9	41	b/d	36.951	b/d	5.66197	1.23679	4.31119	18.7069	0.153106	b/d	0.0531387	0.286909	5.58037	b/d	b/d	b/d	b/d	b/d	b/d	b/d	b/d	b/d	b/d	b/d	b/d	20.5531	b/d	b/d	b/d	b/d	b/d	3.50647	b/d	b/d	b/d	2.64108	b/d	b/d	0.358	b/d	b/d	b/d	b/d	b/d	b/d	b/d	100	Co-Zn-Pb-sulphides /cobaltite, chalkopiryte, pyrrhotite, spahlerite/ mid-temperature, now oxidized, reaction with alloy/
B37	1000_9	42	b/d	21.6397	b/d	b/d	1.61005	4.28784	0.328585	b/d	b/d	b/d	b/d	0.0809303	b/d	b/d	b/d	b/d	b/d	b/d	b/d	b/d	b/d	b/d	b/d	b/d	53.6473	b/d	b/d	b/d	b/d	b/d	10.1072	b/d	4.25169	b/d	4.04666	b/d	b/d	b/d	b/d	b/d	b/d	b/d	b/d	b/d	b/d	100	Co-Cu-Zn-sulphides /cobaltite, chalkopiryte, pyrrhotite, spahlerite/ mid-temperature, now oxidized, reaction with alloy/
B37	1000_9	45	b/d	36.73	b/d	6.49	0.65	4.99	19.93	0.05	b/d	0.43	0.65	0.53	b/d	b/d	b/d	b/d	b/d	b/d	b/d	b/d	b/d	b/d	b/d	b/d	20.91	b/d	b/d	b/d	b/d	b/d	3.95	b/d	1.23	b/d	2.05	b/d	b/d	1.41	b/d	b/d	b/d	b/d	b/d	b/d	b/d	100	Co-Zn-Cu -sulphides/cobaltite, chalkopiryte, pyrrhotite, galena, sphalerite/ mid-temperature, now oxidized, reaction with alloy/
B37	2500_10	47	b/d	42.1873	b/d	0.400771	13.3754	0.777279	22.8452	b/d	b/d	b/d	b/d	5.72919	b/d	b/d	b/d	b/d	b/d	b/d	b/d	b/d	b/d	b/d	0.381592	0.36309	13.5282	b/d	b/d	0.0239853	b/d	b/d	b/d	b/d	0.0796017	b/d	b/d	b/d	b/d	b/d	b/d	0.308424	b/d	b/d	b/d	b/d	b/d	100	amphibole
B37	2500_10	48	b/d	46.4857	b/d	5.28447	0.311306	14.3392	24.6971	0.468539	b/d	0.352211	0.42582	6.45651	b/d	b/d	b/d	b/d	b/d	b/d	b/d	b/d	b/d	b/d	b/d	b/d	0.97657	b/d	b/d	b/d	b/d	b/d	b/d	b/d	b/d	b/d	b/d	b/d	b/d	0.202534	b/d	b/d	b/d	b/d	b/d	b/d	b/d	100	Ca-Na-feldspar
B37	2500_10	49	b/d	23.6815	b/d	1.81092	0.419954	2.28577	4.70108	7.06786	b/d	2.83112	0.2834	14.6849	b/d	b/d	b/d	b/d	b/d	b/d	b/d	b/d	b/d	b/d	b/d	b/d	1.18048	b/d	b/d	b/d	b/d	b/d	b/d	b/d	b/d	b/d	b/d	b/d	b/d	41.0531	b/d	b/d	b/d	b/d	b/d	b/d	b/d	100	galena, strong reaction with sillicate alloy, temp. > 600 oC
B37	2500_10	50	b/d	30.6584	b/d	3.36449	0.615257	5.18049	12.2072	4.19255	b/d	2.61826	0.780231	9.3211	b/d	b/d	b/d	b/d	b/d	b/d	b/d	b/d	b/d	b/d	b/d	b/d	4.43988	b/d	b/d	b/d	b/d	1.20179	b/d	b/d	b/d	b/d	b/d	b/d	b/d	25.4204	b/d	b/d	b/d	b/d	b/d	b/d	b/d	100	galena, strong reaction with sillicate alloy, temp. > 600 oC
B37	2500_10	51	b/d	39.42	b/d	4.85292	2.00309	5.81658	19.7722	1.34626	1.22675	2.51047	0.966024	5.46947	b/d	b/d	b/d	b/d	b/d	b/d	b/d	b/d	b/d	b/d	0.15423	b/d	9.26034	b/d	b/d	b/d	b/d	0.337066	b/d	b/d	b/d	b/d	b/d	b/d	b/d	6.86459	b/d	b/d	b/d	b/d	b/d	b/d	b/d	100	galena, strong reaction with sillicate alloy, temp. > 600 oC
B37	2500_10	52	b/d	36.8732	b/d	6.88807	2.06512	6.43693	16.7033	1.4773	0.981333	2.00511	1.00103	5.81219	b/d	b/d	b/d	b/d	b/d	b/d	b/d	b/d	b/d	b/d	0.300679	b/d	7.88225	b/d	b/d	b/d	b/d	b/d	b/d	b/d	b/d	b/d	b/d	b/d	b/d	11.5734	b/d	b/d	b/d	b/d	b/d	b/d	b/d	100	galena, strong reaction with sillicate alloy, temp. > 600 oC
B37	2500_10	53	b/d	42.4344	b/d	0.616246	14.2589	0.635577	23.1625	b/d	b/d	b/d	b/d	3.0244	b/d	b/d	b/d	b/d	b/d	b/d	b/d	b/d	b/d	b/d	0.323281	0.373637	15.171	b/d	b/d	b/d	b/d	b/d	b/d	b/d	b/d	b/d	b/d	b/d	b/d	b/d	b/d	b/d	b/d	b/d	b/d	b/d	b/d	100	olivine/forsterite
B37	2000_11	54	b/d	45.5814	b/d	0.4963	b/d	11.2377	28.6025	b/d	b/d	b/d	13.4482	b/d	b/d	b/d	b/d	b/d	0.633897	b/d	b/d	b/d	b/d	b/d	b/d	b/d	b/d	b/d	b/d	b/d	b/d	b/d	b/d	b/d	b/d	b/d	b/d	b/d	b/d	b/d	b/d	b/d	b/d	b/d	b/d	b/d	b/d	100	K-feldspar
B37	2000_12	61	b/d	41.5106	b/d	0.735604	b/d	15.757	15.8508	b/d	b/d	b/d	b/d	16.1482	b/d	b/d	b/d	b/d	b/d	b/d	b/d	b/d	b/d	b/d	b/d	b/d	9.54142	b/d	b/d	b/d	b/d	b/d	b/d	b/d	0.456465	b/d	b/d	b/d	b/d	b/d	b/d	b/d	b/d	b/d	b/d	b/d	b/d	100	amphibole
B37	1500_13	62	b/d	22.549	b/d	b/d	0.174104	0.174081	0.223558	b/d	b/d	b/d	b/d	b/d	b/d	b/d	b/d	b/d	b/d	b/d	b/d	b/d	b/d	b/d	b/d	b/d	76.8793	b/d	b/d	b/d	b/d	b/d	b/d	b/d	b/d	b/d	b/d	b/d	b/d	b/d	b/d	b/d	b/d	b/d	b/d	b/d	b/d	100	magnetite
B37	445_14	65	b/d	32.7523	b/d	0.212515	2.26613	b/d	0.132517	b/d	b/d	b/d	b/d	b/d	b/d	b/d	b/d	b/d	b/d	b/d	b/d	b/d	b/d	b/d	34.4926	0.654262	27.2028	b/d	b/d	b/d	2.28688	b/d	b/d	b/d	b/d	b/d	b/d	b/d	b/d	b/d	b/d	b/d	b/d	b/d	b/d	b/d	b/d	100	ilmenite
B37	445_14	66	b/d	29.2859	b/d	b/d	4.36162	6.78497	0.169835	b/d	b/d	b/d	b/d	b/d	b/d	b/d	b/d	38.2503	b/d	b/d	b/d	b/d	b/d	b/d	b/d	b/d	8.83662	b/d	b/d	b/d	2.48785	b/d	b/d	b/d	9.82287	b/d	b/d	b/d	b/d	b/d	b/d	b/d	b/d	b/d	b/d	b/d	b/d	100	artefact/Cu-Bi-sulphides; completely reacted)
B37	1300_16	72	b/d	43.3423	b/d	4.98893	0.90724	7.33688	26.0203	0.510313	b/d	b/d	1.5228	2.60884	b/d	b/d	b/d	b/d	b/d	b/d	b/d	b/d	b/d	b/d	1.16785	b/d	7.13779	b/d	b/d	b/d	b/d	b/d	b/d	b/d	0.875056	b/d	b/d	b/d	b/d	3.58169	b/d	b/d	b/d	b/d	b/d	b/d	b/d	100	amphibole
B37	2000_17	73	b/d	20.9574	b/d	b/d	1.07887	1.74876	0.251981	b/d	b/d	b/d	b/d	b/d	b/d	b/d	b/d	b/d	b/d	b/d	b/d	b/d	b/d	b/d	b/d	b/d	63.49	b/d	b/d	b/d	b/d	b/d	8.6332	b/d	2.9584	b/d	0.881348	b/d	b/d	b/d	b/d	b/d	b/d	b/d	b/d	b/d	b/d	100	Co-Cu-Zn-sulphide
B37	2000_18	74	b/d	23.4994	b/d	0.833873	0.410708	1.0737	0.948659	0.106339	b/d	b/d	b/d	0.505455	b/d	b/d	b/d	b/d	b/d	b/d	b/d	b/d	b/d	b/d	0.136511	b/d	71.4613	b/d	b/d	b/d	b/d	b/d	b/d	b/d	1.02407	b/d	b/d	b/d	b/d	b/d	b/d	b/d	b/d	b/d	b/d	b/d	b/d	100	chalcopyrite z with excesses of sphalerite /texture type: chalcopyrite disease)
B37	2000_18	75	b/d	21.8506	b/d	0.525279	0.394011	0.714537	0.460938	b/d	b/d	b/d	b/d	0.176899	b/d	b/d	b/d	b/d	b/d	b/d	b/d	b/d	b/d	b/d	0.160796	b/d	70.0545	b/d	b/d	b/d	b/d	b/d	b/d	b/d	5.6624	b/d	b/d	b/d	b/d	b/d	b/d	b/d	b/d	b/d	b/d	b/d	b/d	100	chalcopyrite z with excesses of sphalerite /texture type: chalcopyrite disease)
B37	2000_18	77	b/d	20.8093	b/d	b/d	b/d	0.0720827	1.82297	9.47236	b/d	2.23819	b/d	15.4629	b/d	b/d	b/d	b/d	b/d	b/d	b/d	b/d	b/d	b/d	b/d	b/d	0.918126	b/d	b/d	b/d	b/d	2.78845	b/d	b/d	0.673818	b/d	b/d	b/d	b/d	45.7418	b/d	b/d	b/d	b/d	b/d	b/d	b/d	100	galena, reacted with alloy
B37	4000_19	79	b/d	27.2502	b/d	b/d	5.0185	4.63394	0.238924	b/d	b/d	0.0356014	b/d	b/d	b/d	b/d	b/d	0.213654	b/d	b/d	b/d	b/d	b/d	b/d	11.0816	0.343761	41.7055	b/d	b/d	b/d	b/d	b/d	b/d	b/d	8.00231	b/d	b/d	b/d	b/d	1.47598	b/d	b/d	b/d	b/d	b/d	b/d	b/d	100	magnetite/hematite
B37	4000_19	80	b/d	27.3317	b/d	1.276	3.18217	3.57753	0.870486	0.0766427	b/d	b/d	b/d	0.145697	b/d	b/d	b/d	b/d	b/d	b/d	b/d	b/d	b/d	b/d	10.6844	b/d	46.4996	b/d	b/d	b/d	b/d	b/d	b/d	b/d	4.43614	b/d	b/d	b/d	b/d	1.91965	b/d	b/d	b/d	b/d	b/d	b/d	b/d	100	magnetite/hematite
B37	2000_20	83	b/d	38.1395	3.67191	b/d	b/d	b/d	0.493958	16.3027	b/d	b/d	b/d	41.392	b/d	b/d	b/d	b/d	b/d	b/d	b/d	b/d	b/d	b/d	b/d	b/d	b/d	b/d	b/d	b/d	b/d	b/d	b/d	b/d	b/d	b/d	b/d	b/d	b/d	b/d	b/d	b/d	b/d	b/d	b/d	b/d	b/d	100	apatite
B37	2500_21	84	b/d	23.56	b/d	0.902784	b/d	0.270751	1.94682	0.500271	b/d	b/d	b/d	0.908137	b/d	b/d	b/d	b/d	b/d	b/d	b/d	b/d	b/d	b/d	b/d	b/d	69.0379	b/d	b/d	b/d	b/d	b/d	b/d	b/d	b/d	b/d	b/d	b/d	b/d	2.87334	b/d	b/d	b/d	b/d	b/d	b/d	b/d	100	magnetite/hematite
B37	2000_22	88	b/d	41.2049	b/d	6.90392	0.266912	12.4647	18.3538	b/d	0.135292	0.198137	0.865054	5.54824	b/d	b/d	b/d	b/d	b/d	b/d	b/d	b/d	b/d	b/d	0.846172	b/d	12.1086	b/d	b/d	b/d	b/d	b/d	b/d	b/d	0.312964	b/d	b/d	b/d	b/d	0.791254	b/d	b/d	b/d	b/d	b/d	b/d	b/d	100	amphibole
B37	2000_22	89	b/d	23.8178	b/d	1.30781	b/d	0.81819	3.18233	9.01519	b/d	2.57723	0.0319119	16.4501	b/d	b/d	b/d	b/d	b/d	b/d	b/d	b/d	b/d	b/d	0.320031	b/d	2.02414	b/d	b/d	b/d	b/d	2.12148	b/d	b/d	b/d	b/d	b/d	b/d	b/d	38.3338	b/d	b/d	b/d	b/d	b/d	b/d	b/d	100	Pb-phosphate, completely reacted
B37	2000_22	90	b/d	40.724	b/d	7.21946	1.44921	5.78087	21.4986	0.531584	b/d	0.470223	0.305911	3.0175	b/d	b/d	b/d	b/d	b/d	b/d	b/d	b/d	b/d	b/d	2.13034	b/d	14.8156	b/d	b/d	b/d	b/d	b/d	b/d	b/d	0.362568	b/d	b/d	b/d	b/d	1.69418	b/d	b/d	b/d	b/d	b/d	b/d	b/d	100	amphibole
B37	2000_22	91	b/d	4.98693	b/d	b/d	b/d	b/d	3.77301	0.532932	b/d	b/d	b/d	b/d	b/d	b/d	b/d	b/d	b/d	b/d	b/d	b/d	19.7349	b/d	b/d	b/d	b/d	b/d	b/d	b/d	b/d	b/d	b/d	b/d	b/d	b/d	b/d	b/d	b/d	70.9723	b/d	b/d	b/d	b/d	b/d	b/d	b/d	100	Pb-vanadate (mottramite)
B37	2000_22	92	b/d	2.12485	b/d	b/d	b/d	b/d	1.1716	0.365288	b/d	b/d	b/d	b/d	b/d	b/d	b/d	b/d	b/d	b/d	b/d	b/d	19.69	b/d	b/d	b/d	1.11097	b/d	b/d	b/d	b/d	b/d	b/d	b/d	b/d	b/d	b/d	b/d	b/d	75.5373	b/d	b/d	b/d	b/d	b/d	b/d	b/d	100	Pb-vanadate (mottramite)
B37	1500_23	94	b/d	3.48092	b/d	0.884044	0.723944	0.671799	1.02922	0.687236	b/d	b/d	b/d	b/d	b/d	b/d	b/d	b/d	b/d	b/d	b/d	b/d	20.9337	b/d	b/d	b/d	0.136503	b/d	b/d	b/d	b/d	b/d	b/d	b/d	b/d	b/d	b/d	b/d	b/d	71.4526	b/d	b/d	b/d	b/d	b/d	b/d	b/d	100	Pb-vanadate (mottramite)
B37	1500_23	96	b/d	41.6243	b/d	4.83058	1.18109	8.17107	20.7522	0.38089	2.03867	2.93251	1.67591	2.44757	b/d	b/d	b/d	b/d	b/d	b/d	b/d	b/d	b/d	b/d	0.526855	b/d	10.6072	b/d	b/d	b/d	b/d	0.471963	b/d	b/d	0.541016	b/d	b/d	b/d	b/d	1.81809	b/d	b/d	b/d	b/d	b/d	b/d	b/d	100	amphibole
B37	1500_23	97	b/d	42.2307	b/d	5.33839	0.752736	9.74704	20.7901	b/d	2.56956	3.51291	1.99841	0.96826	b/d	b/d	b/d	b/d	b/d	b/d	b/d	b/d	b/d	b/d	0.285961	b/d	9.38359	b/d	b/d	b/d	b/d	b/d	b/d	b/d	0.586691	b/d	b/d	b/d	b/d	1.83567	b/d	b/d	b/d	b/d	b/d	b/d	b/d	100	amphibole
B37	1500_23	98	b/d	15.6548	b/d	2.12409	0.627077	1.26506	4.93404	2.56781	b/d	2.1108	0.10036	3.14879	b/d	b/d	b/d	b/d	b/d	b/d	b/d	b/d	4.54212	b/d	1.64193	b/d	7.20903	b/d	b/d	b/d	b/d	b/d	b/d	b/d	b/d	b/d	b/d	b/d	b/d	54.0741	b/d	b/d	b/d	b/d	b/d	b/d	b/d	100	Pb-phosphate
B37	3000_24	102	b/d	7.10297	b/d	0.951717	0.573488	0.565988	3.76188	0.342955	b/d	b/d	b/d	b/d	b/d	b/d	b/d	b/d	b/d	b/d	b/d	b/d	b/d	b/d	0.0767329	b/d	3.87681	b/d	b/d	b/d	b/d	b/d	b/d	b/d	b/d	b/d	b/d	b/d	27.7919	54.9556	b/d	b/d	b/d	b/d	b/d	b/d	b/d	100	Pb-Sb-S-sulphosalts/completely reacted with alloy
B37	3000_24	103	b/d	20.1353	b/d	0.163954	b/d	0.121271	16.5415	b/d	b/d	b/d	b/d	1.10513	b/d	b/d	b/d	b/d	b/d	b/d	b/d	b/d	b/d	b/d	b/d	b/d	2.38386	b/d	b/d	b/d	b/d	b/d	b/d	b/d	b/d	b/d	b/d	b/d	20.1196	39.4293	b/d	b/d	b/d	b/d	b/d	b/d	b/d	100	Pb-Sb-S-sulphosalts/completely reacted with alloy
B37	3000_24	104	b/d	10.2891	b/d	0.550214	0.371942	0.357758	6.89543	0.132534	b/d	0.0581188	b/d	1.46305	b/d	b/d	b/d	b/d	b/d	b/d	b/d	b/d	b/d	b/d	0.073717	b/d	3.05054	b/d	b/d	b/d	b/d	b/d	b/d	b/d	b/d	b/d	b/d	b/d	26.0243	50.7333	b/d	b/d	b/d	b/d	b/d	b/d	b/d	100	Pb-Sb-S-sulphosalts/completely reacted with alloy
B37	300_26	109	b/d	19.9714	b/d	0.895747	1.47718	2.05344	0.247735	b/d	b/d	b/d	b/d	b/d	b/d	b/d	b/d	b/d	b/d	b/d	b/d	b/d	b/d	b/d	b/d	b/d	53.4702	b/d	b/d	b/d	b/d	b/d	11.9656	b/d	4.76864	b/d	5.15012	b/d	b/d	b/d	b/d	b/d	b/d	b/d	b/d	b/d	b/d	100	Co-Zn-Cu-sulphide
B37	800_28	137	b/d	22.3824	b/d	b/d	b/d	b/d	0.171187	b/d	b/d	b/d	b/d	b/d	b/d	b/d	b/d	b/d	b/d	b/d	b/d	b/d	b/d	b/d	b/d	b/d	77.4464	b/d	b/d	b/d	b/d	b/d	b/d	b/d	b/d	b/d	b/d	b/d	b/d	b/d	b/d	b/d	b/d	b/d	b/d	b/d	b/d	100	magnetite/hematite
B37	2000_35	165	b/d	48.6932	b/d	b/d	b/d	35.083	15.1195	0.122519	b/d	b/d	b/d	b/d	b/d	b/d	b/d	b/d	b/d	b/d	b/d	b/d	b/d	b/d	b/d	b/d	0.361951	b/d	b/d	0.619806	b/d	b/d	b/d	b/d	b/d	b/d	b/d	b/d	b/d	b/d	b/d	b/d	b/d	b/d	b/d	b/d	b/d	100	andalusite/sillimanite
B37	2000_35	166	b/d	48.6741	b/d	b/d	b/d	35.0185	15.1086	0.13664	b/d	b/d	b/d	b/d	b/d	b/d	b/d	b/d	b/d	b/d	b/d	b/d	b/d	b/d	b/d	b/d	0.475524	b/d	b/d	0.586627	b/d	b/d	b/d	b/d	b/d	b/d	b/d	b/d	b/d	b/d	b/d	b/d	b/d	b/d	b/d	b/d	b/d	100	andalusite/sillimanite
B37	2000_35	167	b/d	13.1578	b/d	1.64843	0.136208	6.96533	3.03566	b/d	b/d	b/d	b/d	2.89451	b/d	b/d	b/d	b/d	b/d	b/d	b/d	b/d	b/d	b/d	b/d	b/d	5.8815	b/d	b/d	b/d	b/d	b/d	b/d	b/d	b/d	b/d	b/d	b/d	46.4829	19.7977	b/d	b/d	b/d	b/d	b/d	b/d	b/d	100	Pb-Sb-S-sulphosalt
B37	3000_36	168	b/d	30.5229	b/d	6.85778	0.673504	5.1575	7.37827	0.155095	0.743339	1.67666	0.481948	0.0648236	b/d	b/d	b/d	b/d	b/d	b/d	b/d	b/d	b/d	b/d	b/d	0.254738	46.0334	b/d	b/d	b/d	b/d	b/d	b/d	b/d	b/d	b/d	b/d	b/d	b/d	b/d	b/d	b/d	b/d	b/d	b/d	b/d	b/d	100	hematite/magnetite
B37	3000_36	169	b/d	25.8828	b/d	2.94794	0.411086	2.3289	3.35073	1.42556	b/d	0.902544	0.127438	2.82515	b/d	b/d	b/d	b/d	b/d	b/d	b/d	b/d	b/d	b/d	b/d	0.328985	54.4762	b/d	b/d	b/d	b/d	b/d	b/d	b/d	b/d	b/d	b/d	b/d	b/d	4.99274	b/d	b/d	b/d	b/d	b/d	b/d	b/d	100	galena completely reacted with alloy
B37	3000_36	170	b/d	29.1977	b/d	5.36528	0.557922	4.20647	6.3275	0.114591	0.642307	1.48823	0.450445	0.1137	b/d	b/d	b/d	b/d	b/d	b/d	b/d	b/d	b/d	b/d	b/d	0.31815	51.2177	b/d	b/d	b/d	b/d	b/d	b/d	b/d	b/d	b/d	b/d	b/d	b/d	b/d	b/d	b/d	b/d	b/d	b/d	b/d	b/d	100	hematite/magnetite
B37	2500_37	173	b/d	30.281	b/d	b/d	1.83287	0.643502	0.119765	b/d	b/d	b/d	b/d	b/d	b/d	b/d	b/d	b/d	b/d	b/d	b/d	b/d	b/d	b/d	25.5042	0.307873	39.2032	b/d	b/d	b/d	2.10765	b/d	b/d	b/d	b/d	b/d	b/d	b/d	b/d	b/d	b/d	b/d	b/d	b/d	b/d	b/d	b/d	100	ilmenite
B37	2500_38	179	b/d	29.9919	b/d	b/d	1.52383	0.463495	0.109344	b/d	b/d	b/d	b/d	b/d	b/d	b/d	b/d	b/d	b/d	b/d	b/d	b/d	b/d	b/d	25.4062	0.389863	39.6498	b/d	b/d	b/d	2.46546	b/d	b/d	b/d	b/d	b/d	b/d	b/d	b/d	b/d	b/d	b/d	b/d	b/d	b/d	b/d	b/d	100	ilmenite
B37	6000_41	186	b/d	32.7972	b/d	0.210725	1.87089	0.0750262	0.184047	b/d	b/d	b/d	b/d	0.0381359	b/d	b/d	b/d	b/d	b/d	b/d	b/d	b/d	b/d	b/d	33.327	0.432222	30.7239	b/d	b/d	b/d	b/d	b/d	b/d	b/d	0.340793	b/d	b/d	b/d	b/d	b/d	b/d	b/d	b/d	b/d	b/d	b/d	b/d	100	ilmenite
B37	6000_41	187	b/d	31.5177	b/d	0.696435	1.42338	0.276325	0.623326	b/d	b/d	0.0118065	b/d	0.0915179	b/d	b/d	b/d	b/d	b/d	b/d	b/d	b/d	b/d	b/d	29.9218	0.333933	32.2932	b/d	b/d	b/d	2.13796	b/d	b/d	b/d	0.672641	b/d	b/d	b/d	b/d	b/d	b/d	b/d	b/d	b/d	b/d	b/d	b/d	100	ilmenite
B37	6000_41	188	b/d	29.9096	b/d	4.50429	0.692367	3.28374	11.6075	3.57051	b/d	1.73549	0.675863	8.16048	b/d	b/d	b/d	b/d	b/d	b/d	b/d	b/d	b/d	b/d	2.39943	b/d	7.43653	b/d	b/d	b/d	b/d	b/d	b/d	b/d	b/d	b/d	b/d	b/d	b/d	26.0242	b/d	b/d	b/d	b/d	b/d	b/d	b/d	100	Pb-phosphate
B37	6000_41	189	b/d	47.2695	b/d	6.39207	0.479929	10.4876	28.7927	0.13026	0.59907	0.725966	2.28072	0.971539	b/d	b/d	b/d	b/d	b/d	b/d	b/d	b/d	b/d	b/d	0.369592	b/d	1.50103	b/d	b/d	b/d	b/d	b/d	b/d	b/d	b/d	b/d	b/d	b/d	b/d	b/d	b/d	b/d	b/d	b/d	b/d	b/d	b/d	100	Na-feldspar
B37	4000_44	195	b/d	26.75	b/d	4.33	0.59	4.45	7.28	4.22	0.64	2.55	0.54	8.33	b/d	b/d	b/d	b/d	b/d	b/d	b/d	b/d	b/d	b/d	0.41	b/d	8.58	b/d	b/d	b/d	b/d	b/d	b/d	b/d	0.52	b/d	b/d	b/d	b/d	30.81	b/d	b/d	b/d	b/d	b/d	b/d	b/d	100	Pb-phosphate
B37	4000_44	198	b/d	41.6958	b/d	5.79668	2.29246	8.14652	19.9816	1.00593	1.71254	2.41702	1.22298	4.0463	b/d	b/d	b/d	b/d	b/d	b/d	b/d	b/d	b/d	b/d	0.228194	b/d	7.94926	b/d	b/d	b/d	b/d	b/d	b/d	b/d	0.534567	b/d	b/d	b/d	b/d	2.97012	b/d	b/d	b/d	b/d	b/d	b/d	b/d	100	amphibole
B37	1750_45	199	b/d	41.3715	b/d	b/d	b/d	13.9683	16.4748	b/d	b/d	b/d	b/d	18.6388	b/d	b/d	b/d	b/d	b/d	b/d	b/d	b/d	b/d	b/d	b/d	0.240747	9.30586	b/d	b/d	b/d	b/d	b/d	b/d	b/d	b/d	b/d	b/d	b/d	b/d	b/d	b/d	b/d	b/d	b/d	b/d	b/d	b/d	100	epidote
B37	1750_45	200	b/d	23.4775	b/d	b/d	b/d	b/d	19.5331	b/d	b/d	b/d	b/d	0.999622	b/d	b/d	b/d	b/d	b/d	b/d	b/d	b/d	b/d	b/d	b/d	b/d	2.8751	b/d	b/d	b/d	b/d	b/d	b/d	b/d	0.421173	b/d	b/d	b/d	18.3343	34.3592	b/d	b/d	b/d	b/d	b/d	b/d	b/d	100	Pb-Sb-S-sulphosalt
B37	2900_46	201	b/d	34.2892	b/d	b/d	b/d	b/d	14.6631	b/d	b/d	b/d	b/d	b/d	49.5059	0.327322	1.21459	b/d	b/d	b/d	b/d	b/d	b/d	b/d	b/d	b/d	b/d	b/d	b/d	b/d	b/d	b/d	b/d	b/d	b/d	b/d	b/d	b/d	b/d	b/d	b/d	b/d	b/d	b/d	b/d	b/d	b/d	100	zirkon
B37	3000_48	203	b/d	42.6815	b/d	b/d	b/d	16.4569	16.599	b/d	b/d	b/d	b/d	19.3481	b/d	b/d	b/d	b/d	b/d	b/d	b/d	b/d	b/d	b/d	b/d	b/d	4.91444	b/d	b/d	b/d	b/d	b/d	b/d	b/d	b/d	b/d	b/d	b/d	b/d	b/d	b/d	b/d	b/d	b/d	b/d	b/d	b/d	100	epidote
B37	2000_49	204	b/d	31.4036	b/d	b/d	0.556264	0.11479	0.147066	b/d	b/d	b/d	b/d	b/d	b/d	b/d	b/d	b/d	b/d	b/d	b/d	b/d	b/d	b/d	31.5057	0.59258	33.2984	b/d	b/d	b/d	2.38162	b/d	b/d	b/d	b/d	b/d	b/d	b/d	b/d	b/d	b/d	b/d	b/d	b/d	b/d	b/d	b/d	100	ilmenite
B37	1000_50	205	b/d	45.6861	b/d	0.524074	b/d	10.9922	28.8619	b/d	b/d	b/d	13.7009	b/d	b/d	b/d	b/d	b/d	b/d	b/d	b/d	b/d	b/d	b/d	b/d	b/d	b/d	b/d	b/d	b/d	b/d	b/d	b/d	b/d	b/d	b/d	b/d	b/d	b/d	b/d	b/d	b/d	b/d	b/d	b/d	b/d	b/d	100	K-feldspar
B37	1000_50	206	b/d	47.8826	b/d	6.85097	b/d	13.1141	28.6973	0.406874	b/d	b/d	b/d	2.64298	b/d	b/d	b/d	b/d	b/d	b/d	b/d	b/d	b/d	b/d	b/d	b/d	b/d	b/d	b/d	b/d	b/d	b/d	b/d	b/d	b/d	b/d	b/d	b/d	b/d	b/d	b/d	0.405166	b/d	b/d	b/d	b/d	b/d	100	Na-Ca-feldspar
B37	1000_50	207	b/d	45.7152	b/d	0.580975	b/d	11.0824	28.8245	b/d	b/d	b/d	13.5603	b/d	b/d	b/d	b/d	b/d	b/d	b/d	b/d	b/d	b/d	b/d	b/d	b/d	b/d	b/d	b/d	b/d	b/d	b/d	b/d	b/d	b/d	b/d	b/d	b/d	b/d	b/d	b/d	b/d	b/d	b/d	b/d	b/d	b/d	100	K-feldspar
B37	2500_51	209	b/d	35.5664	b/d	6.32776	3.85293	4.77733	13.7874	0.135882	0.576528	1.06021	1.31688	0.643172	b/d	b/d	b/d	b/d	b/d	b/d	b/d	b/d	b/d	b/d	0.573215	0.244764	30.8966	b/d	b/d	b/d	b/d	b/d	b/d	b/d	0.240858	b/d	b/d	b/d	b/d	b/d	b/d	b/d	b/d	b/d	b/d	b/d	b/d	100	amphibole
B37	2500_51	210	b/d	38.235	b/d	6.4453	4.46622	4.19973	17.4296	0.263054	0.558389	0.742207	0.537836	3.37741	b/d	b/d	b/d	b/d	b/d	b/d	b/d	b/d	b/d	b/d	0.354338	0.0961395	22.898	b/d	b/d	b/d	b/d	b/d	b/d	b/d	0.396784	b/d	b/d	b/d	b/d	b/d	b/d	b/d	b/d	b/d	b/d	b/d	b/d	100	amphibole
B37	2500_52	211	b/d	41.7037	b/d	0.432879	8.77222	3.06332	20.1737	b/d	b/d	b/d	b/d	17.7938	b/d	b/d	b/d	0.160248	b/d	b/d	b/d	b/d	b/d	b/d	1.74145	b/d	6.03176	b/d	b/d	0.12682	b/d	b/d	b/d	b/d	b/d	b/d	b/d	b/d	b/d	b/d	b/d	b/d	b/d	b/d	b/d	b/d	b/d	100	amphibole
B37	2500_53	212	b/d	38.6682	b/d	b/d	19.9017	b/d	16.0477	b/d	b/d	b/d	b/d	0.0905637	b/d	b/d	b/d	b/d	b/d	b/d	b/d	b/d	b/d	b/d	b/d	0.368001	24.9239	b/d	b/d	b/d	b/d	b/d	b/d	b/d	b/d	b/d	b/d	b/d	b/d	b/d	b/d	b/d	b/d	b/d	b/d	b/d	b/d	100	olivine
B9.1	2000_1	1	b/d	37.356	b/d	0.389178	3.52441	8.77546	14.8828	b/d	0.0272701	0.0578136	8.12266	b/d	b/d	b/d	b/d	b/d	b/d	b/d	b/d	b/d	b/d	b/d	1.93351	0.274695	24.6562	b/d	b/d	b/d	b/d	b/d	b/d	b/d	b/d	b/d	b/d	b/d	b/d	b/d	b/d	b/d	b/d	b/d	b/d	b/d	b/d	100	biotite
B9.1	2000_1	2	b/d	37.329	b/d	0.226833	3.53731	8.77829	14.8157	b/d	0.0305761	0.0699436	8.13391	b/d	b/d	b/d	b/d	b/d	b/d	b/d	b/d	b/d	b/d	b/d	2.00252	0.276841	24.799	b/d	b/d	b/d	b/d	b/d	b/d	b/d	b/d	b/d	b/d	b/d	b/d	b/d	b/d	b/d	b/d	b/d	b/d	b/d	b/d	100	biotite
B9.1	2000_1	3	b/d	37.3353	b/d	0.348431	3.62776	8.62446	14.9933	b/d	0.0223832	0.112883	8.01986	b/d	b/d	b/d	b/d	b/d	b/d	b/d	b/d	b/d	b/d	b/d	1.79598	0.277467	24.8422	b/d	b/d	b/d	b/d	b/d	b/d	b/d	b/d	b/d	b/d	b/d	b/d	b/d	b/d	b/d	b/d	b/d	b/d	b/d	b/d	100	biotite
B9.1	2000_1	4	b/d	37.4368	b/d	0.466604	3.55382	8.66675	15.1029	b/d	0.0376476	0.108177	7.85116	b/d	b/d	b/d	b/d	b/d	b/d	b/d	b/d	b/d	b/d	b/d	1.79154	0.264796	24.7198	b/d	b/d	b/d	b/d	b/d	b/d	b/d	b/d	b/d	b/d	b/d	b/d	b/d	b/d	b/d	b/d	b/d	b/d	b/d	b/d	100	biotite
B9.1	1500_3	18	b/d	3.13258	b/d	b/d	b/d	b/d	1.42192	b/d	b/d	b/d	b/d	b/d	b/d	b/d	b/d	b/d	b/d	b/d	b/d	b/d	b/d	b/d	b/d	b/d	5.27963	b/d	b/d	b/d	b/d	b/d	b/d	b/d	b/d	b/d	b/d	b/d	23.7801	66.3858	b/d	b/d	b/d	b/d	b/d	b/d	b/d	100	Pb-Sb-S-sulphoslat
B9.1	1500_3	19	b/d	3.81765	b/d	0.0863259	b/d	0.143631	1.59196	b/d	b/d	b/d	b/d	0.810225	b/d	b/d	b/d	b/d	b/d	b/d	b/d	b/d	b/d	b/d	b/d	b/d	5.31485	b/d	b/d	b/d	b/d	b/d	b/d	b/d	b/d	b/d	b/d	b/d	22.724	65.5113	b/d	b/d	b/d	b/d	b/d	b/d	b/d	100	Pb-Sb-S-sulphoslat
B9.1	900_4	20	b/d	33.0842	b/d	b/d	0.682447	b/d	b/d	b/d	b/d	b/d	b/d	b/d	b/d	b/d	b/d	b/d	b/d	b/d	b/d	b/d	b/d	b/d	35.7688	0.542426	29.9221	b/d	b/d	b/d	b/d	b/d	b/d	b/d	b/d	b/d	b/d	b/d	b/d	b/d	b/d	b/d	b/d	b/d	b/d	b/d	b/d	100	ilmenite
B9.1	600_9	42	b/d	17.0807	b/d	b/d	0.497704	0.257932	0.308059	b/d	b/d	0.139502	b/d	b/d	b/d	b/d	b/d	b/d	b/d	b/d	b/d	b/d	b/d	b/d	0.0391838	b/d	56.3605	b/d	b/d	b/d	b/d	b/d	18.3812	b/d	6.93527	b/d	b/d	b/d	b/d	b/d	b/d	b/d	b/d	b/d	b/d	b/d	b/d	100	Co-Cu-sulphides
B9.1	1500_10	44	b/d	39.8842	b/d	6.91358	0.858075	11.373	19.7408	0.429756	b/d	2.1019	1.48081	1.26423	b/d	b/d	b/d	b/d	b/d	b/d	b/d	b/d	b/d	b/d	b/d	b/d	10.2754	b/d	b/d	b/d	b/d	b/d	b/d	b/d	0.787244	b/d	b/d	b/d	b/d	4.89106	b/d	b/d	b/d	b/d	b/d	b/d	b/d	100	amphibole
B9.1	1500_10	45	b/d	40.7214	b/d	6.87926	0.818896	10.4441	18.7318	0.31063	1.89205	2.10903	1.4619	0.821538	b/d	b/d	b/d	b/d	b/d	b/d	b/d	b/d	b/d	b/d	b/d	b/d	11.5077	b/d	b/d	b/d	b/d	b/d	b/d	b/d	0.955814	b/d	b/d	b/d	b/d	3.34592	b/d	b/d	b/d	b/d	b/d	b/d	b/d	100	amphibole
B9.1	1500_10	46	b/d	41.6614	b/d	6.14949	0.664986	11.9649	18.2466	0.0209851	2.51419	2.41569	1.71919	0.84463	b/d	b/d	b/d	b/d	b/d	b/d	b/d	b/d	b/d	b/d	b/d	b/d	11.0759	b/d	b/d	b/d	b/d	b/d	b/d	b/d	0.68359	b/d	b/d	b/d	b/d	2.03843	b/d	b/d	b/d	b/d	b/d	b/d	b/d	100	amphibole
B9.1	1500_10	47	b/d	41.4416	b/d	8.13923	1.61204	12.4894	15.3666	0.40638	2.80174	2.26801	1.49678	0.862203	b/d	b/d	b/d	b/d	b/d	b/d	b/d	b/d	b/d	b/d	b/d	b/d	12.4355	b/d	b/d	b/d	b/d	b/d	b/d	b/d	0.680552	b/d	b/d	b/d	b/d	b/d	b/d	b/d	b/d	b/d	b/d	b/d	b/d	100	amphibole
B9.1	1500_10	49	b/d	11.7943	b/d	0.334138	0.908807	0.169447	3.03037	3.75797	b/d	2.299	b/d	6.13244	b/d	b/d	b/d	b/d	b/d	b/d	b/d	b/d	4.51793	b/d	b/d	b/d	0.61247	b/d	b/d	b/d	b/d	b/d	b/d	b/d	b/d	b/d	b/d	b/d	b/d	66.4431	b/d	b/d	b/d	b/d	b/d	b/d	b/d	100	Pb-phosphate
B9.1	1500_10	48	b/d	40.8962	b/d	4.71414	8.35677	0.525316	22.9515	0.450392	b/d	b/d	b/d	7.86394	b/d	b/d	b/d	b/d	b/d	b/d	b/d	b/d	b/d	b/d	b/d	b/d	11.9276	b/d	b/d	b/d	b/d	b/d	b/d	b/d	0.297617	b/d	b/d	b/d	b/d	2.01643	b/d	b/d	b/d	b/d	b/d	b/d	b/d	100	amphibole
B9.1	1500_10	50	b/d	33.6993	b/d	7.81208	1.15307	7.3402	10.3888	0.553375	1.05747	1.00389	0.608541	1.05047	b/d	b/d	b/d	b/d	b/d	b/d	b/d	b/d	b/d	b/d	b/d	b/d	31.4687	b/d	b/d	b/d	b/d	b/d	b/d	b/d	0.409659	b/d	b/d	b/d	b/d	3.4545	b/d	b/d	b/d	b/d	b/d	b/d	b/d	100	amphibole
B9.1	2500_12	54	b/d	31.7619	b/d	0.0347048	b/d	b/d	0.0979198	b/d	0.0391764	b/d	b/d	b/d	b/d	b/d	b/d	b/d	b/d	b/d	b/d	b/d	b/d	b/d	33.6825	1.19489	30.4045	b/d	b/d	b/d	2.7844	b/d	b/d	b/d	b/d	b/d	b/d	b/d	b/d	b/d	b/d	b/d	b/d	b/d	b/d	b/d	b/d	100	ilmenite
B9.1	2500_12	55	b/d	31.4875	b/d	b/d	b/d	b/d	0.0785621	b/d	b/d	b/d	b/d	0.0984514	b/d	b/d	b/d	b/d	b/d	b/d	b/d	b/d	b/d	b/d	33.4117	1.13382	30.3645	b/d	b/d	b/d	3.11771	b/d	b/d	b/d	0.307789	b/d	b/d	b/d	b/d	b/d	b/d	b/d	b/d	b/d	b/d	b/d	b/d	100	ilmenite
B9.1	2500_12	56	b/d	32.6422	b/d	b/d	b/d	b/d	0.061701	b/d	b/d	b/d	b/d	0.0752209	b/d	b/d	b/d	b/d	b/d	b/d	b/d	b/d	b/d	b/d	34.989	1.19463	30.7533	b/d	b/d	b/d	b/d	b/d	b/d	b/d	0.283846	b/d	b/d	b/d	b/d	b/d	b/d	b/d	b/d	b/d	b/d	b/d	b/d	100	ilmenite
B9.1	2500_12	57	b/d	31.5257	b/d	b/d	0.0923803	b/d	0.127729	b/d	b/d	b/d	b/d	0.0609705	b/d	b/d	b/d	b/d	b/d	b/d	b/d	b/d	b/d	b/d	32.9389	1.21998	31.1578	b/d	b/d	b/d	2.87661	b/d	b/d	b/d	b/d	b/d	b/d	b/d	b/d	b/d	b/d	b/d	b/d	b/d	b/d	b/d	b/d	100	ilmenite
B9.1	1200_17	96	b/d	22.4073	b/d	b/d	b/d	b/d	0.133487	0.0427278	b/d	b/d	b/d	0.189226	b/d	b/d	b/d	b/d	b/d	b/d	b/d	b/d	b/d	b/d	b/d	b/d	77.2272	b/d	b/d	b/d	b/d	b/d	b/d	b/d	b/d	b/d	b/d	b/d	b/d	b/d	b/d	b/d	b/d	b/d	b/d	b/d	b/d	100	magetite/hematite
B9.1	1200_17	97	b/d	22.2689	b/d	b/d	b/d	b/d	b/d	b/d	b/d	b/d	b/d	b/d	b/d	b/d	b/d	b/d	b/d	b/d	b/d	b/d	b/d	b/d	b/d	b/d	77.7311	b/d	b/d	b/d	b/d	b/d	b/d	b/d	b/d	b/d	b/d	b/d	b/d	b/d	b/d	b/d	b/d	b/d	b/d	b/d	b/d	100	magetite/hematite
B9.1	1500_18	99	b/d	15.9898	b/d	0.117164	b/d	b/d	b/d	8.19941	b/d	2.90827	b/d	13.428	b/d	b/d	b/d	b/d	b/d	b/d	b/d	b/d	b/d	b/d	b/d	b/d	b/d	b/d	b/d	b/d	b/d	b/d	b/d	b/d	b/d	b/d	b/d	b/d	b/d	59.3574	b/d	b/d	b/d	b/d	b/d	b/d	b/d	100	Pb-phosphate
B9.1	1500_18	100	b/d	16.7159	b/d	0.0701897	b/d	b/d	b/d	8.35969	b/d	2.69084	b/d	14.7694	b/d	b/d	b/d	b/d	b/d	b/d	b/d	b/d	b/d	b/d	b/d	b/d	b/d	b/d	b/d	b/d	b/d	b/d	b/d	b/d	b/d	b/d	b/d	b/d	b/d	57.394	b/d	b/d	b/d	b/d	b/d	b/d	b/d	100	Pb-phosphate
B9.1	4500_22	114	b/d	36.9116	b/d	0.275292	0.490684	0.229007	1.01798	14.6129	b/d	0.326874	b/d	40.7275	b/d	b/d	b/d	b/d	b/d	b/d	b/d	b/d	b/d	b/d	b/d	b/d	b/d	b/d	b/d	b/d	b/d	b/d	b/d	b/d	b/d	b/d	b/d	b/d	b/d	5.40817	b/d	b/d	b/d	b/d	b/d	b/d	b/d	100	apatite
B9.1	4500_22	115	b/d	36.8281	b/d	0.276266	0.502723	0.222893	1.04343	14.4975	b/d	0.294943	b/d	40.6767	b/d	b/d	b/d	b/d	b/d	b/d	b/d	b/d	b/d	b/d	b/d	b/d	0.188259	b/d	b/d	b/d	b/d	b/d	b/d	b/d	b/d	b/d	b/d	b/d	b/d	5.46922	b/d	b/d	b/d	b/d	b/d	b/d	b/d	100	apatite
B9.1	1500_24	126	b/d	48.0006	b/d	7.07014	b/d	12.4753	29.2983	b/d	b/d	b/d	0.11507	2.60525	b/d	b/d	b/d	b/d	b/d	b/d	b/d	b/d	b/d	b/d	b/d	b/d	b/d	b/d	b/d	b/d	b/d	b/d	b/d	b/d	b/d	b/d	b/d	b/d	b/d	b/d	b/d	0.435353	b/d	b/d	b/d	b/d	b/d	100	Na-Ca-feldspar
B9.1	1500_24	127	b/d	28.9635	0.648349	0.0415862	0.472748	b/d	0.182011	0.222032	0.37437	b/d	b/d	69.0954	b/d	b/d	b/d	b/d	b/d	b/d	b/d	b/d	b/d	b/d	b/d	b/d	b/d	b/d	b/d	b/d	b/d	b/d	b/d	b/d	b/d	b/d	b/d	b/d	b/d	b/d	b/d	b/d	b/d	b/d	b/d	b/d	b/d	100	calcite
B9.1_A1	500_4	18	b/d	7.73781	b/d	b/d	b/d	b/d	0.436749	b/d	b/d	b/d	b/d	b/d	b/d	b/d	b/d	b/d	b/d	b/d	b/d	b/d	b/d	b/d	b/d	b/d	5.02683	b/d	b/d	b/d	b/d	b/d	b/d	b/d	b/d	b/d	b/d	b/d	27.7712	59.0275	b/d	b/d	b/d	b/d	b/d	b/d	b/d	100	Pb-Sb-S-sulphosalt
B9.1_A1	200_5	24	b/d	27.3895	b/d	b/d	b/d	0.835806	31.9025	4.4858	b/d	1.76956	b/d	2.77374	b/d	b/d	b/d	b/d	b/d	b/d	b/d	b/d	5.46864	b/d	0.115969	b/d	0.733118	b/d	b/d	b/d	b/d	3.16073	b/d	b/d	b/d	b/d	b/d	b/d	b/d	21.3647	b/d	b/d	b/d	b/d	b/d	b/d	b/d	100	Pb-phosphate, completely reacted
B9.1_A1	1000_6	31	b/d	19.0522	b/d	b/d	1.71278	4.3507	0.403222	b/d	b/d	b/d	b/d	0.0637633	b/d	b/d	b/d	b/d	b/d	b/d	b/d	b/d	b/d	b/d	0.545707	b/d	48.471	b/d	b/d	b/d	b/d	b/d	21.3614	b/d	4.03931	b/d	b/d	b/d	b/d	b/d	b/d	b/d	b/d	b/d	b/d	b/d	b/d	100	Co-Cu-sulphides
B9.1_A1	1000_6	34	b/d	18.5754	b/d	b/d	1.209	3.59818	0.329259	b/d	b/d	b/d	b/d	0.112084	b/d	b/d	b/d	b/d	b/d	b/d	b/d	b/d	b/d	b/d	0.534116	b/d	49.1466	b/d	b/d	b/d	b/d	b/d	22.3428	b/d	4.15259	b/d	b/d	b/d	b/d	b/d	b/d	b/d	b/d	b/d	b/d	b/d	b/d	100	Co-Cu-sulphides
B9.1_A1	300_9	49	b/d	7.53274	b/d	b/d	b/d	b/d	b/d	4.97311	b/d	3.22483	b/d	6.39141	b/d	b/d	b/d	b/d	b/d	b/d	b/d	b/d	7.09495	b/d	b/d	b/d	b/d	b/d	b/d	b/d	b/d	b/d	b/d	b/d	b/d	b/d	b/d	b/d	b/d	70.783	b/d	b/d	b/d	b/d	b/d	b/d	b/d	100	Pb-phosphate
B9.1_A1	300_12	61	b/d	26.6989	b/d	b/d	b/d	b/d	0.319516	0.0568578	b/d	b/d	b/d	0.144442	b/d	b/d	b/d	b/d	b/d	b/d	b/d	b/d	b/d	b/d	42.4489	0.865715	28.3639	b/d	b/d	b/d	b/d	b/d	b/d	b/d	b/d	b/d	b/d	b/d	b/d	1.10175	b/d	b/d	b/d	b/d	b/d	b/d	b/d	100	ilmenite
B9.1_A1	300_12	62	b/d	16.9433	b/d	0.048907	b/d	0.489343	23.6071	b/d	b/d	b/d	b/d	b/d	b/d	b/d	b/d	b/d	b/d	b/d	b/d	b/d	b/d	b/d	b/d	b/d	2.87253	b/d	b/d	b/d	b/d	2.59234	b/d	b/d	0.228457	b/d	b/d	b/d	27.7556	25.4624	b/d	b/d	b/d	b/d	b/d	b/d	b/d	100	Pb-Sb-S-sulphosalt
B9.1_A1	300_12	63	b/d	9.09264	b/d	b/d	b/d	0.902163	4.90319	0.759629	b/d	b/d	b/d	1.06989	b/d	b/d	b/d	b/d	b/d	b/d	b/d	b/d	13.7062	b/d	b/d	b/d	0.448186	b/d	b/d	b/d	b/d	3.53929	b/d	b/d	12.0619	b/d	b/d	b/d	b/d	53.5169	b/d	b/d	b/d	b/d	b/d	b/d	b/d	100	mottramite (vanadate Pb-Cu-As)
B9.1_A1	300_13	72	b/d	23.5141	b/d	0.549113	0.967699	0.68096	1.35342	22.7608	b/d	b/d	b/d	44.7612	b/d	b/d	b/d	b/d	b/d	b/d	b/d	b/d	b/d	b/d	0.0737625	b/d	0.372558	b/d	b/d	b/d	b/d	b/d	b/d	b/d	b/d	b/d	b/d	b/d	b/d	4.96635	b/d	b/d	b/d	b/d	b/d	b/d	b/d	100	apatite
B9.1_A1	550_14	75	b/d	31.3908	b/d	b/d	b/d	14.6327	19.6768	b/d	b/d	b/d	b/d	22.4087	b/d	b/d	b/d	b/d	b/d	b/d	b/d	b/d	b/d	b/d	0.0326727	0.123013	11.7353	b/d	b/d	b/d	b/d	b/d	b/d	b/d	b/d	b/d	b/d	b/d	b/d	b/d	b/d	b/d	b/d	b/d	b/d	b/d	b/d	100	amphibole
B9.1_A1	2000_15	81	b/d	24.6486	b/d	1.2129	0.489476	1.18009	8.27576	0.570552	b/d	b/d	0.122573	0.778195	b/d	b/d	b/d	b/d	b/d	b/d	b/d	b/d	b/d	b/d	0.69835	0.265055	57.6639	b/d	b/d	b/d	b/d	b/d	b/d	b/d	0.262369	b/d	b/d	b/d	b/d	3.83223	b/d	b/d	b/d	b/d	b/d	b/d	b/d	100	Pb-Cu/reacted sillicate
B9.1_A1	2000_15	82	b/d	34.097	b/d	10.4833	0.930556	19.5164	28.1717	0.120003	0.0505173	0.105278	1.58188	b/d	b/d	b/d	b/d	b/d	b/d	b/d	b/d	b/d	b/d	b/d	0.756383	b/d	4.18695	b/d	b/d	b/d	b/d	b/d	b/d	b/d	b/d	b/d	b/d	b/d	b/d	b/d	b/d	b/d	b/d	b/d	b/d	b/d	b/d	100	amphibole
B9.1_A1	550_16	83	b/d	30.5401	b/d	0.727164	10.5251	4.60673	25.2181	0.0293645	0.0466203	0.0873609	b/d	17.4772	b/d	b/d	b/d	0.228326	b/d	b/d	b/d	b/d	b/d	b/d	1.55251	0.105876	8.85545	b/d	b/d	b/d	b/d	b/d	b/d	b/d	b/d	b/d	b/d	b/d	b/d	b/d	b/d	b/d	b/d	b/d	b/d	b/d	b/d	100	amphibole
B9.1_A1	400_17	91	b/d	7.94408	b/d	0.993683	0.213276	0.528805	3.35548	b/d	b/d	b/d	b/d	b/d	b/d	b/d	b/d	b/d	b/d	b/d	b/d	b/d	b/d	b/d	b/d	b/d	2.1223	b/d	b/d	b/d	b/d	b/d	b/d	b/d	b/d	b/d	b/d	b/d	37.3891	47.4533	b/d	b/d	b/d	b/d	b/d	b/d	b/d	100	Pb-Sb-S-sulphoslat
B9.1_A1	400_17	93	b/d	11.1515	b/d	1.25896	0.544658	0.959191	3.79568	0.340043	b/d	b/d	b/d	b/d	b/d	b/d	b/d	b/d	b/d	b/d	b/d	b/d	b/d	b/d	b/d	b/d	3.19593	b/d	b/d	b/d	b/d	b/d	b/d	b/d	b/d	b/d	b/d	b/d	33.8142	44.9398	b/d	b/d	b/d	b/d	b/d	b/d	b/d	100	Pb-Sb-S-sulphoslat
B9.1_A1	400_17	94	b/d	31.8235	b/d	b/d	b/d	16.0385	19.3709	b/d	b/d	b/d	b/d	24.4062	b/d	b/d	b/d	b/d	b/d	b/d	b/d	b/d	b/d	b/d	b/d	b/d	8.36102	b/d	b/d	b/d	b/d	b/d	b/d	b/d	b/d	b/d	b/d	b/d	b/d	b/d	b/d	b/d	b/d	b/d	b/d	b/d	b/d	100	amphibole
B9.1_A1	300_18	97	b/d	19.9427	b/d	b/d	b/d	0.14019	0.462585	b/d	0.0936652	b/d	b/d	0.125973	b/d	b/d	b/d	b/d	b/d	b/d	b/d	b/d	b/d	b/d	b/d	b/d	79.2348	b/d	b/d	b/d	b/d	b/d	b/d	b/d	b/d	b/d	b/d	b/d	b/d	b/d	b/d	b/d	b/d	b/d	b/d	b/d	b/d	100	magnetite/hematite
B9.1_A1	2500_19	104	b/d	8.14945	b/d	0.263888	0.0706283	0.702927	4.17026	0.533057	b/d	b/d	b/d	b/d	b/d	b/d	b/d	b/d	b/d	b/d	b/d	b/d	b/d	b/d	0.335827	b/d	4.24963	b/d	b/d	b/d	b/d	4.50524	b/d	b/d	b/d	b/d	b/d	b/d	30.8718	46.1473	b/d	b/d	b/d	b/d	b/d	b/d	b/d	100	Pb-Sb-S-sulphosalt
B9.1_A1	2500_19	105	b/d	35.5077	b/d	1.22641	b/d	0.494393	41.8448	1.60545	0.301609	0.083608	0.462842	2.87492	b/d	b/d	b/d	b/d	b/d	b/d	b/d	b/d	b/d	b/d	0.268076	b/d	14.4229	b/d	b/d	b/d	b/d	0.533337	b/d	b/d	0.374009	b/d	b/d	b/d	b/d	b/d	b/d	b/d	b/d	b/d	b/d	b/d	b/d	100	amphibole
B9.1_A1	2500_19	106	b/d	28.9096	b/d	5.36259	0.368527	0.555515	28.7215	0.223723	0.373591	0.0472508	0.049297	0.287989	b/d	b/d	b/d	b/d	b/d	b/d	b/d	b/d	b/d	b/d	0.0313303	0.0623132	34.6344	b/d	b/d	b/d	b/d	b/d	b/d	b/d	0.372312	b/d	b/d	b/d	b/d	b/d	b/d	b/d	b/d	b/d	b/d	b/d	b/d	100	amphibole
B9.1_A1	700_20	108	b/d	29.3386	b/d	b/d	b/d	17.7132	20.6986	b/d	b/d	b/d	b/d	24.9627	b/d	b/d	b/d	0.147074	b/d	b/d	b/d	b/d	0.0530601	b/d	0.0878396	b/d	6.99881	b/d	b/d	b/d	b/d	b/d	b/d	b/d	b/d	b/d	b/d	b/d	b/d	b/d	b/d	b/d	b/d	b/d	b/d	b/d	b/d	100	amphibole
B9.1_A1	400_21	112	b/d	9.27223	b/d	1.84968	0.246113	0.672881	1.81169	b/d	b/d	b/d	b/d	b/d	b/d	b/d	b/d	b/d	b/d	b/d	b/d	b/d	b/d	b/d	0.531467	b/d	2.01574	b/d	b/d	b/d	b/d	3.78546	b/d	b/d	b/d	b/d	b/d	b/d	39.6655	40.1492	b/d	b/d	b/d	b/d	b/d	b/d	11	100	Pb-Sb-S-sulphosalt
B9.1_A1	400_21	114	b/d	30.6985	b/d	b/d	b/d	16.2325	19.682	b/d	b/d	b/d	b/d	24.6516	b/d	b/d	b/d	0.132862	b/d	b/d	b/d	b/d	b/d	b/d	0.136921	b/d	8.46557	b/d	b/d	b/d	b/d	b/d	b/d	b/d	b/d	b/d	b/d	b/d	b/d	b/d	b/d	b/d	b/d	b/d	b/d	b/d	b/d	100	amphibole
B9.1_A1	500_22	118	b/d	4.40798	b/d	b/d	b/d	0.285949	2.19525	b/d	b/d	b/d	b/d	b/d	b/d	b/d	b/d	b/d	b/d	b/d	b/d	b/d	b/d	b/d	0.939704	b/d	4.19953	b/d	b/d	b/d	b/d	5.09518	b/d	b/d	b/d	b/d	b/d	b/d	33.7685	49.1079	b/d	b/d	b/d	b/d	b/d	b/d	b/d	100	Pb-Sb-S-sulphosalt
B9.1_A1	500_22	119	b/d	25.323	b/d	2.74259	0.0854667	2.33757	14.6911	0.702634	b/d	0.499547	0.592337	1.73047	b/d	b/d	b/d	0.516158	b/d	b/d	b/d	b/d	b/d	b/d	0.743712	0.107004	46.045	b/d	b/d	b/d	b/d	b/d	b/d	b/d	0.463644	b/d	b/d	b/d	b/d	3.41969	b/d	b/d	b/d	b/d	b/d	b/d	b/d	100	amphibole
B9.1_A1	500_22	120	b/d	33.0742	b/d	0.69745	b/d	12.2745	35.4509	b/d	b/d	b/d	17.4283	b/d	b/d	b/d	b/d	b/d	1.07463	b/d	b/d	b/d	b/d	b/d	b/d	b/d	b/d	b/d	b/d	b/d	b/d	b/d	b/d	b/d	b/d	b/d	b/d	b/d	b/d	b/d	b/d	b/d	b/d	b/d	b/d	b/d	b/d	100	K-feldspar
B9.1_A1	600_23	122	b/d	25.3038	b/d	b/d	0.0772529	0.29842	18.4391	b/d	b/d	b/d	b/d	28.914	b/d	b/d	b/d	0.183783	b/d	b/d	b/d	b/d	b/d	b/d	b/d	0.0734146	26.5366	b/d	b/d	b/d	b/d	b/d	b/d	b/d	0.173696	b/d	b/d	b/d	b/d	b/d	b/d	b/d	b/d	b/d	b/d	b/d	b/d	100	garnet/andradite/
B9.2	1500_1	130	b/d	2.46588	b/d	b/d	b/d	0.36706	1.2512	0.426934	b/d	0.108741	b/d	0.314724	b/d	b/d	b/d	b/d	b/d	b/d	b/d	b/d	17.8541	b/d	b/d	b/d	0.12876	b/d	b/d	b/d	b/d	b/d	b/d	b/d	b/d	b/d	b/d	b/d	b/d	77.0826	b/d	b/d	b/d	b/d	b/d	b/d	b/d	100	chervetite(vanadate Pb)
B9.2	1500_1	132	b/d	2.23949	b/d	b/d	b/d	0.463405	1.05143	0.487368	b/d	0.331722	b/d	b/d	b/d	b/d	b/d	b/d	b/d	b/d	b/d	b/d	17.3315	b/d	b/d	b/d	b/d	b/d	b/d	b/d	b/d	b/d	b/d	b/d	b/d	b/d	b/d	b/d	b/d	78.0951	b/d	b/d	b/d	b/d	b/d	b/d	b/d	100	chervetite(vanadate Pb)
B9.2	1500_1	136	b/d	0.937776	b/d	b/d	b/d	0.364352	b/d	0.475231	b/d	0.0926386	b/d	b/d	b/d	b/d	b/d	b/d	b/d	b/d	b/d	b/d	19.2492	b/d	b/d	b/d	b/d	b/d	b/d	b/d	b/d	b/d	b/d	b/d	b/d	b/d	b/d	b/d	b/d	78.8808	b/d	b/d	b/d	b/d	b/d	b/d	b/d	100	chervetite(vanadate Pb)
B9.2	900_3	144	b/d	20.5391	b/d	0.373622	0.29415	b/d	0.247779	b/d	b/d	b/d	b/d	b/d	b/d	b/d	b/d	b/d	b/d	b/d	b/d	b/d	b/d	b/d	b/d	b/d	69.5781	b/d	b/d	b/d	b/d	b/d	7.37298	b/d	1.5942	b/d	b/d	b/d	b/d	b/d	b/d	b/d	b/d	b/d	b/d	b/d	b/d	100	Co-Cu-sulphides /cobaltite, chalkopiryte, pyrrhotite/ mid-temperature, now oxidized, reaction with alloy/
B9.2	400_5	164	b/d	21.3564	b/d	0.164279	0.221473	0.485924	0.121587	b/d	b/d	b/d	b/d	b/d	b/d	b/d	b/d	b/d	b/d	b/d	b/d	b/d	b/d	b/d	b/d	b/d	71.8453	b/d	b/d	b/d	b/d	b/d	5.80506	b/d	b/d	b/d	b/d	b/d	b/d	b/d	b/d	b/d	b/d	b/d	b/d	b/d	b/d	100	Co-Cu-sulphides /cobaltite, chalkopiryte, pyrrhotite/ mid-temperature, now oxidized, reaction with alloy/
B9.2	3500_6	176	b/d	16.7019	b/d	b/d	0.446391	0.235651	0.222878	b/d	b/d	b/d	b/d	0.037499	b/d	b/d	b/d	b/d	b/d	b/d	b/d	b/d	b/d	b/d	b/d	b/d	54.7538	b/d	b/d	b/d	b/d	b/d	22.1405	b/d	4.39031	b/d	0.994485	b/d	b/d	b/d	b/d	0.0766442	b/d	b/d	b/d	b/d	b/d	100	Co-Cu-Sn-sulphides /cobaltite, chalkopiryte,pyrrhotite, stannite, possibly cassiterite/ mid-temperature, now oxidized, reaction with alloy/
B9.2	3500_6	178	b/d	16.9259	b/d	b/d	0.560304	1.12617	0.291206	b/d	b/d	b/d	b/d	0.124977	b/d	b/d	b/d	b/d	b/d	b/d	b/d	b/d	b/d	b/d	b/d	b/d	51.6014	b/d	b/d	b/d	b/d	b/d	21.3835	b/d	5.09977	b/d	1.59656	b/d	b/d	b/d	b/d	1.29017	b/d	b/d	b/d	b/d	b/d	100	Co-Cu-Sn-sulphides /cobaltite, chalkopiryte,pyrrhotite, stannite, possibly cassiterite/ mid-temperature, now oxidized, reaction with alloy/
B9.2	2000_8	187	b/d	41.2847	b/d	0.441474	8.53815	2.10902	20.8131	b/d	b/d	b/d	b/d	16.108	b/d	b/d	b/d	0.315734	b/d	b/d	b/d	b/d	b/d	b/d	1.15966	0.261993	8.70626	b/d	b/d	0.262	b/d	b/d	b/d	b/d	b/d	b/d	b/d	b/d	b/d	b/d	b/d	b/d	b/d	b/d	b/d	b/d	b/d	100	amphibole
B9.2	750_11	200	b/d	23.1446	b/d	b/d	0.154898	1.36739	0.206344	b/d	b/d	b/d	b/d	0.0427721	b/d	b/d	b/d	b/d	b/d	b/d	b/d	b/d	b/d	b/d	1.79973	b/d	71.108	b/d	b/d	b/d	b/d	b/d	1.77774	b/d	0.398543	b/d	b/d	b/d	b/d	b/d	b/d	b/d	b/d	b/d	b/d	b/d	b/d	100	magnetite/hematite
B9.2	750_11	201	b/d	20.5244	b/d	b/d	1.36662	2.80227	0.224412	b/d	b/d	b/d	b/d	0.0648814	b/d	b/d	b/d	b/d	b/d	b/d	b/d	b/d	b/d	b/d	0.339864	b/d	58.0257	b/d	b/d	b/d	b/d	b/d	13.5908	b/d	3.06106	b/d	b/d	b/d	b/d	b/d	b/d	b/d	b/d	b/d	b/d	b/d	b/d	100	Co-Cu-sulphides
B9.2	600_15	224	b/d	32.5367	b/d	0.131645	b/d	0.0526993	0.195864	0.0580369	b/d	b/d	b/d	0.204484	b/d	b/d	b/d	b/d	b/d	b/d	b/d	b/d	b/d	b/d	37.2162	0.60224	24.4929	b/d	b/d	b/d	b/d	b/d	b/d	b/d	b/d	b/d	b/d	b/d	b/d	4.50919	b/d	b/d	b/d	b/d	b/d	b/d	b/d	100	ilmenite
B9.2	200_17	236	b/d	40.7254	b/d	1.85108	8.29144	2.49808	20.2031	b/d	b/d	0.0239326	0.235182	16.2895	b/d	b/d	b/d	b/d	b/d	b/d	b/d	b/d	b/d	b/d	b/d	0.209358	9.67297	b/d	b/d	b/d	b/d	b/d	b/d	b/d	b/d	b/d	b/d	b/d	b/d	b/d	b/d	b/d	b/d	b/d	b/d	b/d	b/d	100	amphibole
B9.2	200_17	237	b/d	41.5908	b/d	0.571174	8.52617	2.26397	22.2928	b/d	b/d	b/d	0.0761027	10.5376	b/d	b/d	b/d	b/d	b/d	b/d	b/d	b/d	b/d	b/d	0.244041	b/d	13.8974	b/d	b/d	b/d	b/d	b/d	b/d	b/d	b/d	b/d	b/d	b/d	b/d	b/d	b/d	b/d	b/d	b/d	b/d	b/d	b/d	100	amphibole
B9.2	2000_18	238	b/d	48.7511	b/d	8.48818	b/d	11.691	31.0697	b/d	b/d	b/d	b/d	b/d	b/d	b/d	b/d	b/d	b/d	b/d	b/d	b/d	b/d	b/d	b/d	b/d	b/d	b/d	b/d	b/d	b/d	b/d	b/d	b/d	b/d	b/d	b/d	b/d	b/d	b/d	b/d	b/d	b/d	b/d	b/d	b/d	b/d	100	albite
B9.2	2000_18	239	b/d	35.7485	b/d	5.73866	1.31891	5.9921	13.2164	0.157628	1.21716	1.98805	1.55096	0.245483	b/d	b/d	b/d	b/d	b/d	b/d	b/d	b/d	b/d	b/d	1.93273	b/d	30.5888	b/d	b/d	b/d	b/d	b/d	0.304508	b/d	b/d	b/d	b/d	b/d	b/d	b/d	b/d	b/d	b/d	b/d	b/d	b/d	b/d	100	epidote
B9.2	2000_18	240	b/d	38.4045	2.21199	0.732071	0.308641	0.699408	1.63241	14.9782	b/d	0.169332	0.198171	39.6983	b/d	b/d	b/d	b/d	b/d	b/d	b/d	b/d	b/d	b/d	b/d	b/d	0.61036	b/d	b/d	b/d	b/d	b/d	b/d	b/d	b/d	b/d	b/d	b/d	b/d	b/d	b/d	b/d	b/d	0.337948	b/d	b/d	b/d	100	apatite
B9.2	2000_18	241	b/d	46.3726	b/d	2.4267	0.162331	10.9562	29.1916	b/d	0.0328636	0.0966347	9.42475	0.38474	b/d	b/d	b/d	b/d	b/d	b/d	b/d	b/d	b/d	b/d	0.190508	b/d	0.554102	b/d	b/d	b/d	b/d	b/d	b/d	b/d	b/d	b/d	b/d	b/d	b/d	0.206978	b/d	b/d	b/d	b/d	b/d	b/d	b/d	100	K-feldspar
B9.2	2000_18	243	b/d	44.3245	b/d	7.45013	1.32738	11.8999	23.2668	0.0277772	0.622755	1.61252	1.96093	b/d	b/d	b/d	b/d	b/d	b/d	b/d	b/d	b/d	b/d	b/d	0.641995	b/d	6.86522	b/d	b/d	b/d	b/d	b/d	b/d	b/d	b/d	b/d	b/d	b/d	b/d	b/d	b/d	b/d	b/d	b/d	b/d	b/d	b/d	100	amphibole
B9.2	2000_18	244	b/d	43.9397	b/d	7.28252	2.07836	9.30068	24.0283	b/d	0.720776	1.69819	0.944288	0.367158	b/d	b/d	b/d	b/d	b/d	b/d	b/d	b/d	b/d	b/d	0.54498	b/d	9.09505	b/d	b/d	b/d	b/d	b/d	b/d	b/d	b/d	b/d	b/d	b/d	b/d	b/d	b/d	b/d	b/d	b/d	b/d	b/d	b/d	100	amphibole
B9.2	2000_18	245	b/d	42.7277	b/d	11.3825	1.99968	10.3205	21.1149	0.0376974	0.658293	1.36944	0.873587	0.269353	b/d	b/d	b/d	b/d	b/d	b/d	b/d	b/d	b/d	b/d	0.640937	b/d	8.60544	b/d	b/d	b/d	b/d	b/d	b/d	b/d	b/d	b/d	b/d	b/d	b/d	b/d	b/d	b/d	b/d	b/d	b/d	b/d	b/d	100	amphibole
B9.2	4000_19	246	b/d	41.1767	b/d	b/d	b/d	14.0776	15.9658	b/d	b/d	b/d	b/d	19.6926	b/d	b/d	b/d	b/d	b/d	b/d	b/d	b/d	b/d	b/d	b/d	b/d	9.08733	b/d	b/d	b/d	b/d	b/d	b/d	b/d	b/d	b/d	b/d	b/d	b/d	b/d	b/d	b/d	b/d	b/d	b/d	b/d	b/d	100	amphibole
B9.2	4000_19	247	b/d	40.8108	b/d	b/d	b/d	13.3887	15.9242	b/d	b/d	b/d	b/d	19.5164	b/d	b/d	b/d	b/d	b/d	b/d	b/d	b/d	b/d	b/d	b/d	b/d	10.3599	b/d	b/d	b/d	b/d	b/d	b/d	b/d	b/d	b/d	b/d	b/d	b/d	b/d	b/d	b/d	b/d	b/d	b/d	b/d	b/d	100	amphibole
B9.2	4000_20	251	b/d	49.0323	b/d	7.53205	b/d	11.7704	31.4824	b/d	b/d	b/d	b/d	0.1829	b/d	b/d	b/d	b/d	b/d	b/d	b/d	b/d	b/d	b/d	b/d	b/d	b/d	b/d	b/d	b/d	b/d	b/d	b/d	b/d	b/d	b/d	b/d	b/d	b/d	b/d	b/d	b/d	b/d	b/d	b/d	b/d	b/d	100	Na-feldspar
B9.2	4000_20	252	b/d	48.6871	b/d	6.85241	b/d	11.6571	31.1753	b/d	b/d	b/d	1.12363	0.360434	b/d	b/d	b/d	b/d	b/d	b/d	b/d	b/d	b/d	b/d	b/d	b/d	0.144048	b/d	b/d	b/d	b/d	b/d	b/d	b/d	b/d	b/d	b/d	b/d	b/d	b/d	b/d	b/d	b/d	b/d	b/d	b/d	b/d	100	Na-feldspar
B9.2	4000_20	253	b/d	49.0356	b/d	7.11756	b/d	11.0852	32.0262	b/d	b/d	b/d	0.323396	0.233221	b/d	b/d	b/d	b/d	b/d	b/d	b/d	b/d	b/d	b/d	b/d	b/d	0.178878	b/d	b/d	b/d	b/d	b/d	b/d	b/d	b/d	b/d	b/d	b/d	b/d	b/d	b/d	b/d	b/d	b/d	b/d	b/d	b/d	100	Na-feldspar
B9.2	4000_20	254	b/d	48.8919	b/d	7.15461	b/d	11.2576	31.6939	b/d	b/d	b/d	0.529728	0.314317	b/d	b/d	b/d	b/d	b/d	b/d	b/d	b/d	b/d	b/d	b/d	b/d	0.157854	b/d	b/d	b/d	b/d	b/d	b/d	b/d	b/d	b/d	b/d	b/d	b/d	b/d	b/d	b/d	b/d	b/d	b/d	b/d	b/d	100	Na-feldspar
B9.2	4000_20	255	b/d	38.1219	b/d	4.26173	6.67686	10.2458	13.2192	0.0730372	0.30068	0.756161	0.621225	0.237916	b/d	b/d	b/d	b/d	b/d	b/d	b/d	b/d	b/d	b/d	b/d	0.333496	25.152	b/d	b/d	b/d	b/d	b/d	b/d	b/d	b/d	b/d	b/d	b/d	b/d	b/d	b/d	b/d	b/d	b/d	b/d	b/d	b/d	100	amphibole
B9.2	4000_20	256	b/d	38.9176	b/d	3.10347	4.65446	6.76274	15.3351	b/d	0.117052	0.271524	0.270247	2.31119	b/d	b/d	b/d	b/d	b/d	b/d	b/d	b/d	b/d	b/d	5.33511	0.292991	22.6286	b/d	b/d	b/d	b/d	b/d	b/d	b/d	b/d	b/d	b/d	b/d	b/d	b/d	b/d	b/d	b/d	b/d	b/d	b/d	b/d	100	amphibole
B9.2	4000_20	257	b/d	38.3543	b/d	2.97037	6.33582	9.91719	12.7256	b/d	0.0618571	0.171072	0.157272	1.74012	b/d	b/d	b/d	b/d	b/d	b/d	b/d	b/d	b/d	b/d	2.91197	0.34616	24.3083	b/d	b/d	b/d	b/d	b/d	b/d	b/d	b/d	b/d	b/d	b/d	b/d	b/d	b/d	b/d	b/d	b/d	b/d	b/d	b/d	100	amphibole
B9.2	4000_20	258	b/d	14.7051	b/d	1.33768	0.214281	1.96043	8.52551	1.37405	b/d	1.70174	0.0347653	1.99545	b/d	b/d	b/d	b/d	b/d	b/d	b/d	b/d	4.72297	b/d	b/d	b/d	0.220921	b/d	b/d	b/d	b/d	b/d	b/d	b/d	b/d	b/d	b/d	b/d	b/d	63.2071	b/d	b/d	b/d	b/d	b/d	b/d	b/d	100	galena completely reacted with alloy
B9.2	3000_21	260	b/d	39.906	b/d	1.18831	5.18483	7.15694	17.7611	b/d	b/d	b/d	0.671526	9.19683	b/d	b/d	b/d	b/d	b/d	b/d	b/d	b/d	b/d	b/d	0.635107	0.423034	17.8763	b/d	b/d	b/d	b/d	b/d	b/d	b/d	b/d	b/d	b/d	b/d	b/d	b/d	b/d	b/d	b/d	b/d	b/d	b/d	b/d	100	amphibole
B9.2	3000_21	261	b/d	27.0241	b/d	3.78951	0.725189	1.89158	12.027	2.91539	b/d	1.48868	0.0897823	8.31045	b/d	b/d	b/d	b/d	b/d	b/d	b/d	b/d	0.0958422	b/d	b/d	b/d	9.57105	b/d	b/d	b/d	b/d	b/d	b/d	b/d	b/d	b/d	b/d	b/d	b/d	32.0714	b/d	b/d	b/d	b/d	b/d	b/d	b/d	100	galena completely reacted with alloy
B9.2	2500_22	269	b/d	45.8234	b/d	5.1241	0.433166	11.4279	26.2439	b/d	b/d	b/d	1.34088	1.75836	b/d	b/d	b/d	b/d	b/d	b/d	b/d	b/d	b/d	b/d	1.21821	b/d	6.63004	b/d	b/d	b/d	b/d	b/d	b/d	b/d	b/d	b/d	b/d	b/d	b/d	b/d	b/d	b/d	b/d	b/d	b/d	b/d	b/d	100	amphibole
B9.2	2500_22	270	b/d	28.5837	b/d	2.50931	3.51512	3.07136	4.3844	b/d	b/d	b/d	0.137862	b/d	b/d	b/d	b/d	b/d	b/d	b/d	b/d	b/d	b/d	b/d	2.82794	0.63577	54.3346	b/d	b/d	b/d	b/d	b/d	b/d	b/d	b/d	b/d	b/d	b/d	b/d	b/d	b/d	b/d	b/d	b/d	b/d	b/d	b/d	100	magetite/hematite
B9.2	2500_22	272	b/d	45.5056	b/d	4.25474	0.356351	9.70679	26.8924	b/d	b/d	b/d	1.56195	2.52714	b/d	b/d	b/d	b/d	b/d	b/d	b/d	b/d	b/d	b/d	1.45248	b/d	7.74255	b/d	b/d	b/d	b/d	b/d	b/d	b/d	b/d	b/d	b/d	b/d	b/d	b/d	b/d	b/d	b/d	b/d	b/d	b/d	b/d	100	amphibole
B9.2	2500_22	273	b/d	42.7071	b/d	2.11311	7.79409	2.7732	23.0881	b/d	b/d	b/d	0.151017	14.1933	b/d	b/d	b/d	b/d	b/d	b/d	b/d	b/d	b/d	b/d	0.826169	b/d	6.35397	b/d	b/d	b/d	b/d	b/d	b/d	b/d	b/d	b/d	b/d	b/d	b/d	b/d	b/d	b/d	b/d	b/d	b/d	b/d	b/d	100	amphibole
B9.2	1500_27	297	b/d	3.4019	b/d	0.495674	b/d	0.210886	1.55911	b/d	b/d	b/d	b/d	1.28506	b/d	b/d	b/d	b/d	b/d	b/d	b/d	b/d	b/d	b/d	b/d	b/d	2.6266	b/d	b/d	b/d	b/d	b/d	b/d	b/d	b/d	b/d	b/d	b/d	30.6179	59.8029	b/d	b/d	b/d	b/d	b/d	b/d	b/d	100	Pb-Sb-S-sulphosalt
B9.2	1500_27	298	b/d	24.1144	b/d	0.899166	0.253804	b/d	0.403606	b/d	b/d	b/d	b/d	58.0516	b/d	b/d	b/d	b/d	b/d	b/d	b/d	b/d	b/d	b/d	b/d	b/d	b/d	b/d	b/d	b/d	b/d	b/d	b/d	b/d	b/d	b/d	b/d	b/d	b/d	16.2775	b/d	b/d	b/d	b/d	b/d	b/d	b/d	100	galena completely reacted with alloy
B9.2	4000_20	255	b/d	38.1219	b/d	4.26173	6.67686	10.2458	13.2192	0.0730372	0.30068	0.756161	0.621225	0.237916	b/d	b/d	b/d	b/d	b/d	b/d	b/d	b/d	b/d	b/d	b/d	0.333496	25.152	b/d	b/d	b/d	b/d	b/d	b/d	b/d	b/d	b/d	b/d	b/d	b/d	b/d	b/d	b/d	b/d	b/d	b/d	b/d	b/d	100	amphibole
B9.2	4000_20	256	b/d	38.9176	b/d	3.10347	4.65446	6.76274	15.3351	b/d	0.117052	0.271524	0.270247	2.31119	b/d	b/d	b/d	b/d	b/d	b/d	b/d	b/d	b/d	b/d	5.33511	0.292991	22.6286	b/d	b/d	b/d	b/d	b/d	b/d	b/d	b/d	b/d	b/d	b/d	b/d	b/d	b/d	b/d	b/d	b/d	b/d	b/d	b/d	100	amphibole
B9.2	4000_20	257	b/d	38.3543	b/d	2.97037	6.33582	9.91719	12.7256	b/d	0.0618571	0.171072	0.157272	1.74012	b/d	b/d	b/d	b/d	b/d	b/d	b/d	b/d	b/d	b/d	2.91197	0.34616	24.3083	b/d	b/d	b/d	b/d	b/d	b/d	b/d	b/d	b/d	b/d	b/d	b/d	b/d	b/d	b/d	b/d	b/d	b/d	b/d	b/d	100	amphibole
B9.2	2500_22	265	b/d	40.5787	b/d	2.03912	6.85835	4.27444	19.7632	b/d	b/d	b/d	0.37619	11.2054	b/d	b/d	b/d	b/d	b/d	b/d	b/d	b/d	b/d	b/d	0.564231	b/d	14.3403	b/d	b/d	b/d	b/d	b/d	b/d	b/d	b/d	b/d	b/d	b/d	b/d	b/d	b/d	b/d	b/d	b/d	b/d	b/d	b/d	100	amphibole
MS	900_2	5	b/d	29.9728	b/d	b/d	11.344	3.43992	28.4339	b/d	b/d	b/d	b/d	18.8398	b/d	b/d	b/d	1.00289	b/d	b/d	b/d	b/d	b/d	b/d	0.550414	b/d	6.41635	b/d	b/d	b/d	b/d	b/d	b/d	b/d	b/d	b/d	b/d	b/d	b/d	b/d	b/d	b/d	b/d	b/d	b/d	b/d	b/d	100	amphibole
MS	900_2	6	b/d	30.2031	b/d	b/d	10.4617	2.66792	25.8119	b/d	b/d	b/d	b/d	22.3814	b/d	b/d	b/d	0.84863	b/d	b/d	b/d	b/d	b/d	b/d	0.718633	b/d	6.90673	b/d	b/d	b/d	b/d	b/d	b/d	b/d	b/d	b/d	b/d	b/d	b/d	b/d	b/d	b/d	b/d	b/d	b/d	b/d	b/d	100	amphibole
MS	900_2	7	b/d	27.5978	b/d	0.953075	2.50214	7.65098	19.3647	b/d	b/d	0.10419	1.6322	10.8493	b/d	b/d	b/d	b/d	b/d	b/d	b/d	b/d	b/d	b/d	0.337883	0.644118	28.3636	b/d	b/d	b/d	b/d	b/d	b/d	b/d	b/d	b/d	b/d	b/d	b/d	b/d	b/d	b/d	b/d	b/d	b/d	b/d	b/d	100	amphibole
MS	800_3	16	b/d	21.1901	b/d	b/d	b/d	b/d	16.3104	b/d	b/d	b/d	b/d	b/d	62.4995	b/d	b/d	b/d	b/d	b/d	b/d	b/d	b/d	b/d	b/d	b/d	b/d	b/d	b/d	b/d	b/d	b/d	b/d	b/d	b/d	b/d	b/d	b/d	b/d	b/d	b/d	b/d	b/d	b/d	b/d	b/d	b/d	100	zirkon
MS	800_3	17	b/d	25.2412	b/d	b/d	b/d	b/d	b/d	b/d	b/d	b/d	b/d	b/d	b/d	b/d	b/d	b/d	b/d	b/d	b/d	b/d	b/d	b/d	37.9844	4.50256	32.2719	b/d	b/d	b/d	b/d	b/d	b/d	b/d	b/d	b/d	b/d	b/d	b/d	b/d	b/d	b/d	b/d	b/d	b/d	b/d	b/d	100	ilmenite
MS	500_4	18	b/d	6.01463	b/d	1.92908	1.37184	1.53771	6.54077	21.9193	b/d	3.76576	1.29352	34.5265	b/d	b/d	b/d	b/d	b/d	b/d	b/d	b/d	b/d	b/d	b/d	b/d	2.27854	b/d	b/d	b/d	b/d	b/d	b/d	b/d	b/d	b/d	b/d	b/d	b/d	18.8223	b/d	b/d	b/d	b/d	b/d	b/d	b/d	100	Pb-phosphate
MS	500_4	19	b/d	9.88755	b/d	1.27917	0.527303	b/d	1.43389	3.08948	b/d	b/d	b/d	10.8015	b/d	b/d	b/d	b/d	b/d	b/d	b/d	b/d	b/d	b/d	b/d	b/d	0.803064	b/d	b/d	b/d	b/d	b/d	b/d	b/d	b/d	b/d	b/d	b/d	33.33	38.8481	b/d	b/d	b/d	b/d	b/d	b/d	b/d	100	Pb-Sb-S-sulphosalt
MS	700_6	25	b/d	30.548	b/d	b/d	15.2168	0.62524	29.1209	b/d	b/d	b/d	b/d	4.96736	b/d	b/d	b/d	b/d	b/d	b/d	b/d	b/d	b/d	b/d	b/d	b/d	19.5217	b/d	b/d	b/d	b/d	b/d	b/d	b/d	b/d	b/d	b/d	b/d	b/d	b/d	b/d	b/d	b/d	b/d	b/d	b/d	b/d	100	olivine
MS	800_9	37	b/d	20.9569	b/d	b/d	b/d	b/d	16.3474	b/d	b/d	b/d	b/d	b/d	62.6957	b/d	b/d	b/d	b/d	b/d	b/d	b/d	b/d	b/d	b/d	b/d	b/d	b/d	b/d	b/d	b/d	b/d	b/d	b/d	b/d	b/d	b/d	b/d	b/d	b/d	b/d	b/d	b/d	b/d	b/d	b/d	b/d	100	zirkon
MS	1400_10	43	b/d	27.4734	b/d	1.07521	4.79122	9.20012	17.9521	0.453922	b/d	0.261933	8.84146	1.08419	b/d	b/d	b/d	b/d	b/d	b/d	b/d	b/d	b/d	b/d	3.38575	b/d	24.4968	b/d	b/d	b/d	b/d	b/d	b/d	b/d	b/d	b/d	b/d	b/d	b/d	0.983896	b/d	b/d	b/d	b/d	b/d	b/d	b/d	100	amphibole
MS	1711_12	52	b/d	7.77625	b/d	0.724854	b/d	0.414777	4.2448	1.33614	b/d	b/d	b/d	b/d	b/d	b/d	b/d	b/d	b/d	b/d	b/d	b/d	b/d	b/d	b/d	b/d	2.97582	b/d	b/d	b/d	b/d	b/d	b/d	b/d	b/d	b/d	b/d	b/d	37.8321	44.6952	b/d	b/d	b/d	b/d	b/d	b/d	b/d	100	Pb-Sb-S-sulphosalt
MS	1000_14	60	b/d	14.8167	b/d	b/d	b/d	b/d	b/d	b/d	b/d	b/d	b/d	b/d	b/d	b/d	b/d	b/d	b/d	b/d	b/d	b/d	b/d	b/d	b/d	b/d	85.1833	b/d	b/d	b/d	b/d	b/d	b/d	b/d	b/d	b/d	b/d	b/d	b/d	b/d	b/d	b/d	b/d	b/d	b/d	b/d	b/d	100	magnetite/hematite
MS	700_16	33	b/d	26.3501	b/d	1.33065	2.89945	5.85625	20.8287	b/d	b/d	0.124045	1.38755	10.6336	b/d	b/d	b/d	b/d	b/d	b/d	b/d	b/d	b/d	b/d	1.37045	0.710656	28.5086	b/d	b/d	b/d	b/d	b/d	b/d	b/d	b/d	b/d	b/d	b/d	b/d	b/d	b/d	b/d	b/d	b/d	b/d	b/d	b/d	100	amphibole
MS	800_17	52	b/d	32.0239	b/d	0.470352	b/d	12.8855	35.9966	b/d	b/d	b/d	17.9765	b/d	b/d	b/d	b/d	b/d	0.46372	b/d	b/d	b/d	b/d	b/d	b/d	b/d	0.0583463	b/d	b/d	b/d	b/d	b/d	b/d	b/d	b/d	b/d	b/d	b/d	b/d	b/d	b/d	b/d	0.12523	b/d	b/d	b/d	b/d	100	K-feldspar
MS	3000_26	156	b/d	10.7589	b/d	b/d	b/d	0.764169	5.03378	8.72788	b/d	1.49827	0.521485	21.8315	b/d	b/d	b/d	b/d	b/d	b/d	b/d	b/d	b/d	b/d	0.506699	b/d	7.37179	b/d	b/d	b/d	b/d	b/d	b/d	b/d	0.404328	b/d	b/d	b/d	b/d	42.5812	b/d	b/d	b/d	b/d	b/d	b/d	b/d	100	Pb-phosphate
MS	3000_26	159	b/d	28.8102	b/d	7.23178	b/d	15.031	30.4627	0.347176	0.689011	0.639632	0.631139	3.90328	b/d	b/d	b/d	b/d	b/d	b/d	b/d	b/d	b/d	b/d	1.22406	b/d	9.72198	b/d	b/d	b/d	b/d	1.00346	b/d	b/d	0.30451	b/d	b/d	b/d	b/d	b/d	b/d	b/d	b/d	b/d	b/d	b/d	b/d	100	amphibole
MS	3000_26	165	b/d	25.1805	b/d	8.98908	2.32488	9.32401	26.1573	b/d	0.872902	5.232	1.15223	3.97669	b/d	b/d	b/d	b/d	b/d	b/d	b/d	b/d	b/d	b/d	0.534618	b/d	16.2557	b/d	b/d	b/d	b/d	b/d	b/d	b/d	b/d	b/d	b/d	b/d	b/d	b/d	b/d	b/d	b/d	b/d	b/d	b/d	b/d	100	amphibole
MS	700_27	168	9.92029	17.8077	b/d	b/d	1.86704	2.47002	0.144678	b/d	b/d	b/d	b/d	b/d	b/d	b/d	b/d	b/d	b/d	b/d	b/d	b/d	b/d	b/d	0.193093	b/d	47.5696	b/d	b/d	b/d	b/d	b/d	10.1173	b/d	3.82598	b/d	6.08427	b/d	b/d	b/d	b/d	b/d	b/d	b/d	b/d	b/d	b/d	100	Co-Zn-Cu-sulphide
MS_A1	500_1	178	b/d	13.6145	b/d	0.906566	0.272318	0.549598	5.53985	4.20527	b/d	1.26589	b/d	10.3223	b/d	b/d	b/d	b/d	b/d	b/d	b/d	b/d	b/d	b/d	b/d	b/d	1.85002	b/d	b/d	b/d	b/d	b/d	b/d	b/d	b/d	b/d	b/d	b/d	17.4242	44.0495	b/d	b/d	b/d	b/d	b/d	b/d	b/d	100	Pb-Sb-S-sulphosalt
MS_A1	500_6	200	b/d	8.66278	b/d	0.784349	0.239565	0.485693	9.70786	0.686302	b/d	b/d	b/d	b/d	b/d	b/d	b/d	b/d	b/d	b/d	b/d	b/d	b/d	b/d	b/d	b/d	1.19379	b/d	b/d	b/d	b/d	2.18067	b/d	b/d	b/d	b/d	b/d	b/d	47.6027	28.4563	b/d	b/d	b/d	b/d	b/d	b/d	b/d	100	Pb-Sb-S-sulphosalt
MS_A1	500_8	205	b/d	20.2396	b/d	2.61848	b/d	0.312769	16.2364	b/d	b/d	0.33035	0.133053	1.40053	56.8404	b/d	1.59857	b/d	b/d	b/d	b/d	b/d	b/d	b/d	b/d	b/d	0.289879	b/d	b/d	b/d	b/d	b/d	b/d	b/d	b/d	b/d	b/d	b/d	b/d	b/d	b/d	b/d	b/d	b/d	b/d	b/d	b/d	100	zirkon
MS_A1	800_18	257	b/d	18.9115	b/d	b/d	b/d	b/d	16.3708	b/d	b/d	b/d	b/d	b/d	63.0129	0.620807	1.08395	b/d	b/d	b/d	b/d	b/d	b/d	b/d	b/d	b/d	b/d	b/d	b/d	b/d	b/d	b/d	b/d	b/d	b/d	b/d	b/d	b/d	b/d	b/d	b/d	b/d	b/d	b/d	b/d	b/d	b/d	100	zirkon
MS_A1	200_20	261	b/d	29.706	b/d	0.621262	0.21504	0.123038	1.35377	7.99765	b/d	1.26048	b/d	27.7683	b/d	b/d	b/d	b/d	b/d	b/d	b/d	b/d	b/d	b/d	0.0341607	b/d	0.175437	b/d	b/d	b/d	b/d	1.82758	b/d	b/d	0.158051	b/d	b/d	b/d	b/d	28.7592	b/d	b/d	b/d	b/d	b/d	b/d	b/d	100	Pb-phosphate
MS_A1	200_20	264	b/d	21.985	b/d	5.81607	1.45139	2.84217	18.4517	0.250103	b/d	0.228868	0.703798	2.56917	b/d	b/d	b/d	b/d	b/d	b/d	b/d	b/d	b/d	b/d	0.126769	b/d	33.8314	b/d	b/d	b/d	b/d	b/d	8.05024	0.451897	2.27779	b/d	0.537381	b/d	b/d	0.426255	b/d	b/d	b/d	b/d	b/d	b/d	b/d	100	Co-Cu-Zn-Pb-sulphides
MS_A1	2000_21	271	b/d	16.3049	b/d	b/d	1.49897	1.22947	0.392573	b/d	b/d	b/d	b/d	0.0871293	b/d	b/d	b/d	b/d	b/d	b/d	b/d	b/d	b/d	b/d	0.205981	0.22909	55.226	b/d	b/d	b/d	b/d	b/d	17.3967	1.07024	4.49135	b/d	1.536	b/d	b/d	b/d	b/d	0.331592	b/d	b/d	b/d	b/d	b/d	100	Co-Cu-Zn-Ni-sulphides
MS_A1	2000_21	273	b/d	16.5452	b/d	b/d	1.40194	2.90998	0.511384	b/d	b/d	b/d	0.0444855	0.134509	b/d	b/d	b/d	b/d	b/d	b/d	b/d	b/d	b/d	b/d	0.72374	0.201708	49.9571	b/d	b/d	b/d	b/d	b/d	17.8819	0.591444	3.4925	b/d	5.60415	b/d	b/d	b/d	b/d	b/d	b/d	b/d	b/d	b/d	b/d	100	Co-Cu-Zn-Ni-sulphides
MS_A1	300_22	290	b/d	24.3777	b/d	b/d	1.27302	b/d	0.282569	b/d	b/d	b/d	b/d	b/d	b/d	b/d	b/d	b/d	b/d	b/d	b/d	b/d	b/d	b/d	36.2707	0.554377	37.0892	b/d	b/d	b/d	b/d	b/d	b/d	b/d	0.152525	b/d	b/d	b/d	b/d	b/d	b/d	b/d	b/d	b/d	b/d	b/d	b/d	100	ilmenite
MS_A1	300_22	291	b/d	23.2485	b/d	5.45297	0.192168	0.168471	0.62051	0.112662	0.0758783	b/d	b/d	0.580458	b/d	b/d	b/d	b/d	b/d	b/d	b/d	b/d	b/d	b/d	38.6592	b/d	30.3551	b/d	b/d	b/d	b/d	b/d	b/d	b/d	0.534028	b/d	b/d	b/d	b/d	b/d	b/d	b/d	b/d	b/d	b/d	b/d	b/d	100	ilmenite
MS_A1	300_23	300	b/d	10.036	b/d	b/d	0.979237	1.60465	19.3801	1.0792	0.948771	0.538201	0.509955	3.83801	b/d	b/d	b/d	b/d	b/d	b/d	b/d	b/d	b/d	b/d	b/d	b/d	0.481325	b/d	b/d	b/d	b/d	b/d	b/d	b/d	43.0628	b/d	17.5418	b/d	b/d	b/d	b/d	b/d	b/d	b/d	b/d	b/d	b/d	100	chalcopyrite z with excesses of sphalerite /texture type: chalcopyrite disease)
MS_A1	500_25	311	b/d	27.0028	b/d	b/d	b/d	1.04045	15.2324	b/d	b/d	b/d	b/d	28.5622	b/d	b/d	b/d	b/d	b/d	b/d	b/d	b/d	b/d	b/d	28.1621	b/d	b/d	b/d	b/d	b/d	b/d	b/d	b/d	b/d	b/d	b/d	b/d	b/d	b/d	b/d	b/d	b/d	b/d	b/d	b/d	b/d	b/d	100	titanite
MS_A1	500_29	335	b/d	13.1134	b/d	0.703499	0.403983	0.338504	14.2005	8.78435	b/d	2.35117	0.584617	16.4996	b/d	b/d	b/d	b/d	b/d	b/d	b/d	b/d	b/d	b/d	0.247826	b/d	1.90045	b/d	b/d	b/d	b/d	b/d	b/d	b/d	b/d	b/d	b/d	b/d	b/d	40.8722	b/d	b/d	b/d	b/d	b/d	b/d	b/d	100	Pb-phosphate
MS_A1	500_29	339	b/d	24.9234	b/d	6.83278	2.09878	1.51318	19.3439	0.659545	b/d	b/d	0.284433	5.97785	b/d	b/d	b/d	b/d	b/d	b/d	b/d	b/d	b/d	b/d	0.815357	b/d	35.167	b/d	b/d	b/d	b/d	b/d	b/d	b/d	0.767429	b/d	b/d	b/d	b/d	1.61632	b/d	b/d	b/d	b/d	b/d	b/d	b/d	100	amphibole
MS_A1	2000_31	349	b/d	15.7902	b/d	b/d	2.51856	4.62785	0.490319	b/d	b/d	b/d	b/d	0.218551	b/d	b/d	b/d	0.0788818	b/d	b/d	b/d	b/d	0.0187607	b/d	0.55518	0.25721	52.3599	b/d	b/d	b/d	b/d	b/d	14.1877	b/d	2.44696	b/d	6.45002	b/d	b/d	b/d	b/d	b/d	b/d	b/d	b/d	b/d	b/d	100	Co-Zn-Pb-sulphides
MS_A1	500_33	361	b/d	22.7156	b/d	0.75813	0.824121	1.84604	0.495145	0.0470211	0.113943	b/d	b/d	0.197345	b/d	b/d	b/d	b/d	b/d	b/d	b/d	b/d	b/d	b/d	23.3479	b/d	49.1734	b/d	b/d	b/d	b/d	b/d	b/d	b/d	0.481314	b/d	b/d	b/d	b/d	b/d	b/d	b/d	b/d	b/d	b/d	b/d	b/d	100	ilmenite
MS_A1	500_34	364	b/d	27.5362	b/d	5.88938	b/d	5.56291	36.9878	0.398558	b/d	b/d	1.79234	3.78192	b/d	b/d	b/d	b/d	b/d	b/d	b/d	b/d	b/d	b/d	0.814146	b/d	5.57609	b/d	b/d	b/d	b/d	0.91206	b/d	b/d	1.62849	b/d	b/d	b/d	b/d	9.12002	b/d	b/d	b/d	b/d	b/d	b/d	b/d	100	amphibole
MS_A1	500_35	369	b/d	28.4677	b/d	8.12568	b/d	13.1343	18.6532	b/d	b/d	b/d	0.709094	17.3598	b/d	b/d	b/d	b/d	b/d	b/d	b/d	b/d	b/d	b/d	b/d	0.103642	12.9278	b/d	b/d	b/d	b/d	b/d	b/d	b/d	0.518857	b/d	b/d	b/d	b/d	b/d	b/d	b/d	b/d	b/d	b/d	b/d	b/d	100	amphibole
MS_A1	500_37	384	b/d	23.9157	b/d	b/d	b/d	b/d	0.462153	b/d	b/d	b/d	b/d	0.119534	b/d	b/d	b/d	b/d	b/d	b/d	b/d	b/d	b/d	b/d	37.2076	2.25092	35.9414	b/d	b/d	b/d	b/d	b/d	b/d	b/d	0.102722	b/d	b/d	b/d	b/d	b/d	b/d	b/d	b/d	b/d	b/d	b/d	b/d	100	ilmenite
MS_A1	500_40	399	b/d	18.387	b/d	0.310883	0.12138	b/d	7.75353	8.94127	b/d	1.85989	b/d	20.9326	b/d	b/d	b/d	b/d	b/d	b/d	b/d	b/d	b/d	b/d	0.275427	b/d	0.871515	b/d	b/d	b/d	b/d	2.92085	b/d	b/d	0.133189	b/d	b/d	b/d	b/d	37.4925	b/d	b/d	b/d	b/d	b/d	b/d	b/d	100	Pb-phosphate
B100bd	110_7	28	b/d	33.7668	b/d	1.79777	b/d	22.1886	25.2091	b/d	b/d	b/d	b/d	17.0377	b/d	b/d	b/d	b/d	b/d	b/d	b/d	b/d	b/d	b/d	b/d	b/d	b/d	b/d	b/d	b/d	b/d	b/d	b/d	b/d	b/d	b/d	b/d	b/d	b/d	b/d	b/d	b/d	b/d	b/d	b/d	b/d	b/d	100	plagioclase
B100bd	1000_11	50	b/d	20.0896	b/d	b/d	b/d	b/d	0.243972	0.0132438	b/d	b/d	b/d	0.212079	b/d	b/d	b/d	b/d	b/d	b/d	b/d	b/d	b/d	b/d	0.119305	b/d	79.3218	b/d	b/d	b/d	b/d	b/d	b/d	b/d	b/d	b/d	b/d	b/d	b/d	b/d	b/d	b/d	b/d	b/d	b/d	b/d	b/d	100	magnetite/hematite
B100bd	1000_11	51	b/d	20.5625	b/d	b/d	b/d	0.116287	0.351461	b/d	b/d	b/d	b/d	0.0534703	b/d	b/d	b/d	b/d	b/d	b/d	b/d	b/d	b/d	b/d	0.10451	b/d	78.3722	b/d	b/d	b/d	b/d	b/d	b/d	b/d	b/d	b/d	b/d	b/d	b/d	0.439493	b/d	b/d	b/d	b/d	b/d	b/d	b/d	100	magnetite/hematite
B100bd	1000_11	52	b/d	25.9271	b/d	7.95296	3.48634	11.5149	12.3019	0.139777	0.310093	1.10739	2.53647	b/d	b/d	b/d	b/d	b/d	b/d	b/d	b/d	b/d	b/d	b/d	0.158011	0.463554	30.9844	b/d	b/d	b/d	b/d	b/d	b/d	b/d	3.11707	b/d	b/d	b/d	b/d	b/d	b/d	b/d	b/d	b/d	b/d	b/d	b/d	100	amphibole
B100bd	1000_11	53	b/d	26.9603	b/d	7.97345	3.73087	11.2715	12.005	0.246949	0.364698	1.04418	2.33796	b/d	b/d	b/d	b/d	b/d	b/d	b/d	b/d	b/d	b/d	b/d	0.231319	0.465045	30.5305	b/d	b/d	b/d	b/d	b/d	b/d	b/d	2.83821	b/d	b/d	b/d	b/d	b/d	b/d	b/d	b/d	b/d	b/d	b/d	b/d	100	amphibole
B100bd	1000_11	54	b/d	29.1966	b/d	1.73939	4.92591	9.73992	18.5136	b/d	0.118922	0.38215	8.06407	b/d	b/d	b/d	b/d	b/d	b/d	b/d	b/d	b/d	b/d	b/d	1.70721	0.354388	24.9077	b/d	b/d	b/d	b/d	b/d	b/d	b/d	0.35014	b/d	b/d	b/d	b/d	b/d	b/d	b/d	b/d	b/d	b/d	b/d	b/d	100	amphibole
B100bd	300_13	65	b/d	1.75362	b/d	b/d	b/d	b/d	1.12476	0.843776	33.2873	0.500875	0.288929	b/d	b/d	b/d	b/d	b/d	b/d	b/d	b/d	b/d	b/d	b/d	b/d	b/d	0.408347	b/d	b/d	b/d	b/d	b/d	b/d	b/d	b/d	b/d	61.7924	b/d	b/d	b/d	b/d	b/d	b/d	b/d	b/d	b/d	b/d	100	sphalerite
B100bd	1000_15	86	b/d	1.11119	b/d	b/d	b/d	0.170378	1.02258	b/d	b/d	b/d	b/d	b/d	b/d	b/d	b/d	b/d	b/d	b/d	b/d	b/d	b/d	b/d	b/d	b/d	0.455966	b/d	b/d	b/d	b/d	b/d	b/d	0.437143	60.5755	b/d	35.8335	b/d	b/d	b/d	b/d	0.393733	b/d	b/d	b/d	b/d	b/d	100	Cu-Zn-Ni-Sn-sulphides
B100bd	1000_17	94	b/d	33.4166	b/d	0.623956	b/d	12.1557	35.9973	b/d	0.0480523	b/d	16.7009	b/d	b/d	b/d	b/d	b/d	0.888405	b/d	b/d	b/d	b/d	b/d	b/d	b/d	0.169103	b/d	b/d	b/d	b/d	b/d	b/d	b/d	b/d	b/d	b/d	b/d	b/d	b/d	b/d	b/d	b/d	b/d	b/d	b/d	b/d	100	K-feldspar
B100bd	1000_17	95	b/d	34.4215	b/d	3.30331	b/d	19.4951	28.2914	b/d	0.0287457	b/d	0.488001	12.8235	b/d	b/d	b/d	b/d	b/d	b/d	b/d	b/d	b/d	b/d	0.121598	b/d	1.02694	b/d	b/d	b/d	b/d	b/d	b/d	b/d	b/d	b/d	b/d	b/d	b/d	b/d	b/d	b/d	b/d	b/d	b/d	b/d	b/d	100	plagioclase
B100bd	1000_17	96	b/d	34.5061	b/d	3.64474	0.21126	18.9104	29.3659	b/d	b/d	b/d	0.436539	11.8872	b/d	b/d	b/d	b/d	b/d	b/d	b/d	b/d	b/d	b/d	0.140824	b/d	0.897023	b/d	b/d	b/d	b/d	b/d	b/d	b/d	b/d	b/d	b/d	b/d	b/d	b/d	b/d	b/d	b/d	b/d	b/d	b/d	b/d	100	plagioclase
B100bd	1000_17	97	b/d	20.3211	b/d	1.855	0.596723	1.61021	2.73998	b/d	0.122133	0.224438	0.108382	0.287764	b/d	b/d	b/d	0.24433	b/d	b/d	b/d	b/d	b/d	b/d	0.0818104	0.316303	71.4918	b/d	b/d	b/d	b/d	b/d	b/d	b/d	b/d	b/d	b/d	b/d	b/d	b/d	b/d	b/d	b/d	b/d	b/d	b/d	b/d	100	magnetite/hematite
B100bd	1000_17	98	b/d	34.9546	b/d	5.13736	0.322817	16.5981	29.8824	0.0674243	1.00022	1.71738	0.934109	7.4949	b/d	b/d	b/d	0.0289844	b/d	b/d	b/d	b/d	b/d	b/d	0.185832	b/d	1.67589	b/d	b/d	b/d	b/d	b/d	b/d	b/d	b/d	b/d	b/d	b/d	b/d	b/d	b/d	b/d	b/d	b/d	b/d	b/d	b/d	100	amphibole
B100bd	1000_17	99	b/d	34.8678	b/d	6.09396	0.604603	16.2723	29.9953	0.0740878	0.621087	1.36008	0.679607	5.6636	b/d	b/d	b/d	b/d	b/d	b/d	b/d	b/d	b/d	b/d	0.268653	b/d	3.21999	b/d	b/d	b/d	b/d	b/d	b/d	b/d	0.278887	b/d	b/d	b/d	b/d	b/d	b/d	b/d	b/d	b/d	b/d	b/d	b/d	100	amphibole
B100bd	1000_17	100	b/d	31.5551	b/d	6.22611	1.28166	12.4134	27.6356	0.220282	1.33615	3.9059	1.38743	2.30289	b/d	b/d	b/d	b/d	b/d	b/d	b/d	b/d	b/d	b/d	1.19697	b/d	10.0176	b/d	b/d	b/d	b/d	b/d	b/d	b/d	0.520886	b/d	b/d	b/d	b/d	b/d	b/d	b/d	b/d	b/d	b/d	b/d	b/d	100	amphibole
B100bd	1580_19	105	b/d	31.0681	b/d	0.453177	9.36929	3.50709	27.176	b/d	b/d	b/d	0.289865	12.5388	b/d	b/d	b/d	0.0663484	b/d	b/d	b/d	b/d	b/d	b/d	0.0557291	0.308468	15.0252	b/d	b/d	b/d	b/d	b/d	b/d	b/d	0.141914	b/d	b/d	b/d	b/d	b/d	b/d	b/d	b/d	b/d	b/d	b/d	b/d	100	amphibole
B100bd	1580_19	106	b/d	40.5723	b/d	0.476597	b/d	1.05096	55.8803	b/d	b/d	b/d	b/d	b/d	b/d	b/d	b/d	b/d	b/d	b/d	b/d	b/d	b/d	b/d	b/d	b/d	0.257062	b/d	b/d	b/d	b/d	b/d	b/d	b/d	b/d	b/d	b/d	b/d	b/d	b/d	b/d	1.76282	b/d	b/d	b/d	b/d	b/d	100	cassiterite, completely reacted with alloy, domination of silicate alloy
B100bd	1580_19	107	b/d	30.3358	b/d	1.27272	5.37451	9.82095	22.2518	b/d	b/d	b/d	0.467528	11.2625	b/d	b/d	b/d	0.0665092	b/d	b/d	b/d	b/d	b/d	b/d	0.21854	0.334675	18.5945	b/d	b/d	b/d	b/d	b/d	b/d	b/d	b/d	b/d	b/d	b/d	b/d	b/d	b/d	b/d	b/d	b/d	b/d	b/d	b/d	100	amphibole
B100bd	1580_19	108	b/d	31.0787	b/d	0.290981	10.0161	1.78594	28.4512	b/d	b/d	b/d	0.214739	12.4533	b/d	b/d	b/d	0.0922125	b/d	b/d	b/d	b/d	b/d	b/d	0.0556739	0.310469	15.0958	b/d	b/d	b/d	b/d	b/d	b/d	b/d	0.15495	b/d	b/d	b/d	b/d	b/d	b/d	b/d	b/d	b/d	b/d	b/d	b/d	100	olivine
B100bd	1580_19	109	b/d	40.1157	b/d	b/d	b/d	0.526183	57.8364	b/d	b/d	b/d	b/d	b/d	b/d	b/d	b/d	b/d	b/d	b/d	b/d	b/d	b/d	b/d	b/d	b/d	b/d	b/d	b/d	b/d	b/d	b/d	b/d	b/d	b/d	b/d	b/d	b/d	b/d	b/d	b/d	1.52169	b/d	b/d	b/d	b/d	b/d	100	cassiterite, completely reacted with alloy, domination of silicate alloy
B100bd	1580_19	110	b/d	31.3417	b/d	b/d	b/d	17.0607	19.6787	b/d	b/d	b/d	b/d	24.7459	b/d	b/d	b/d	0.242907	b/d	b/d	b/d	b/d	b/d	b/d	0.111437	b/d	6.81861	b/d	b/d	b/d	b/d	b/d	b/d	b/d	b/d	b/d	b/d	b/d	b/d	b/d	b/d	b/d	b/d	b/d	b/d	b/d	b/d	100	amphibole
B100bd	4500_24	134	b/d	28.4451	b/d	6.14685	0.786593	6.47057	33.3451	b/d	0.948654	3.54971	2.31599	1.74225	b/d	b/d	b/d	b/d	b/d	b/d	b/d	b/d	b/d	b/d	1.18363	b/d	14.1002	b/d	b/d	b/d	b/d	b/d	b/d	b/d	0.965361	b/d	b/d	b/d	b/d	b/d	b/d	b/d	b/d	b/d	b/d	b/d	b/d	100	amphibole
B100bd	4500_24	135	b/d	26.6182	b/d	6.86193	1.06857	3.57369	10.8331	b/d	0.439628	1.81979	0.897953	1.15823	b/d	b/d	b/d	b/d	b/d	b/d	b/d	b/d	b/d	b/d	3.07589	b/d	42.3338	b/d	b/d	b/d	b/d	b/d	b/d	b/d	1.31922	b/d	b/d	b/d	b/d	b/d	b/d	b/d	b/d	b/d	b/d	b/d	b/d	100	amphibole
B100bd	4500_24	136	b/d	30.3308	b/d	9.82694	0.964025	11.9282	20.8656	b/d	0.621398	2.24951	1.46874	b/d	b/d	b/d	b/d	b/d	b/d	b/d	b/d	b/d	b/d	b/d	1.40704	b/d	19.7978	b/d	b/d	b/d	b/d	b/d	b/d	b/d	0.539936	b/d	b/d	b/d	b/d	b/d	b/d	b/d	b/d	b/d	b/d	b/d	b/d	100	amphibole
B100bd	1000_35	167	5.85095	21.5525	b/d	1.00085	0.224863	0.566293	0.582129	b/d	0.0470662	0.0610695	0.0298391	0.119988	b/d	b/d	b/d	0.0633311	b/d	b/d	b/d	b/d	b/d	b/d	14.5198	0.623572	51.7135	b/d	b/d	b/d	b/d	b/d	0.594139	b/d	2.45003	b/d	b/d	b/d	b/d	b/d	b/d	b/d	b/d	b/d	b/d	b/d	b/d	100	magnetite/hematite
B100bd	1000_35	168	2.75243	21.7875	b/d	0.418556	0.0777113	0.810269	0.604796	b/d	b/d	b/d	0.082807	0.234902	b/d	b/d	b/d	b/d	b/d	b/d	b/d	b/d	b/d	b/d	15.225	0.723495	53.9799	0.356372	b/d	b/d	b/d	b/d	b/d	b/d	2.94625	b/d	b/d	b/d	b/d	b/d	b/d	b/d	b/d	b/d	b/d	b/d	b/d	100	magnetite/hematite
B100bd	1000_35	169	11.5229	29.5897	b/d	0.464078	9.32529	2.14367	23.4225	b/d	b/d	b/d	b/d	15.7744	b/d	b/d	b/d	b/d	b/d	b/d	b/d	b/d	b/d	b/d	1.37642	b/d	6.38114	b/d	b/d	b/d	b/d	b/d	b/d	b/d	b/d	b/d	b/d	b/d	b/d	b/d	b/d	b/d	b/d	b/d	b/d	b/d	b/d	100	amphibole
B100bd	1000_35	170	10.9698	29.6801	b/d	0.514274	9.17819	2.40992	23.2578	b/d	b/d	b/d	b/d	15.4777	b/d	b/d	b/d	b/d	b/d	b/d	b/d	b/d	b/d	b/d	1.7836	b/d	6.72862	b/d	b/d	b/d	b/d	b/d	b/d	b/d	b/d	b/d	b/d	b/d	b/d	b/d	b/d	b/d	b/d	b/d	b/d	b/d	b/d	100	amphibole
B100bd	1000_35	171	b/d	36.0643	b/d	5.48083	b/d	15.3527	35.9484	b/d	b/d	b/d	3.59984	2.44539	b/d	b/d	b/d	b/d	0.68962	b/d	b/d	b/d	b/d	b/d	b/d	b/d	0.418819	b/d	b/d	b/d	b/d	b/d	b/d	b/d	b/d	b/d	b/d	b/d	b/d	b/d	b/d	b/d	b/d	b/d	b/d	b/d	b/d	100	K-feldspar
B100bd	1000_35	172	0.194133	35.6203	b/d	5.47731	b/d	14.6786	36.1485	b/d	b/d	b/d	5.75627	0.987876	b/d	b/d	b/d	b/d	0.709128	b/d	b/d	b/d	b/d	b/d	b/d	b/d	0.427901	b/d	b/d	b/d	b/d	b/d	b/d	b/d	b/d	b/d	b/d	b/d	b/d	b/d	b/d	b/d	b/d	b/d	b/d	b/d	b/d	100	K-feldspar
B100bd	1000_35	175	11.8843	30.0233	b/d	6.9494	1.09037	8.71018	16.3319	b/d	0.166444	0.622897	1.5078	0.245224	b/d	b/d	b/d	b/d	b/d	b/d	b/d	b/d	b/d	b/d	1.94562	b/d	20.1217	b/d	b/d	b/d	b/d	b/d	b/d	b/d	0.400923	b/d	b/d	b/d	b/d	b/d	b/d	b/d	b/d	b/d	b/d	b/d	b/d	100	amphibole
B100bd	1000_35	176	b/d	30.0004	b/d	2.43024	4.16025	9.55113	17.8008	b/d	0.213316	0.616376	7.57094	0.123835	b/d	b/d	b/d	b/d	b/d	b/d	b/d	b/d	b/d	b/d	2.75054	0.188488	24.3238	b/d	b/d	b/d	b/d	b/d	b/d	b/d	0.269876	b/d	b/d	b/d	b/d	b/d	b/d	b/d	b/d	b/d	b/d	b/d	b/d	100	amphibole
B100bd	110_38	190	9.32862	20.7729	b/d	b/d	1.02075	5.19134	0.391387	b/d	b/d	b/d	b/d	0.471608	b/d	b/d	b/d	b/d	b/d	b/d	b/d	b/d	b/d	b/d	0.35189	b/d	52.517	b/d	b/d	b/d	b/d	b/d	5.19915	b/d	4.25954	b/d	0.495767	b/d	b/d	b/d	b/d	b/d	b/d	b/d	b/d	b/d	b/d	100	Co-Cu-sulphides
B100bd	1300_40	202	10.6853	30.2269	b/d	9.59181	1.84458	9.80211	15.1524	0.0518785	1.36051	2.00199	2.17253	0.945671	b/d	b/d	b/d	b/d	b/d	b/d	b/d	b/d	b/d	b/d	0.875212	b/d	14.7071	b/d	b/d	b/d	b/d	b/d	b/d	b/d	0.582024	b/d	b/d	b/d	b/d	b/d	b/d	b/d	b/d	b/d	b/d	b/d	b/d	100	amphibole
B100bd	1300_40	203	9.81483	30.367	b/d	9.30783	1.89713	8.78055	13.9931	0.0740353	1.75861	2.42505	1.93492	0.695003	b/d	b/d	b/d	b/d	b/d	b/d	b/d	b/d	b/d	b/d	1.25752	b/d	17.1738	b/d	b/d	b/d	b/d	b/d	b/d	b/d	0.520635	b/d	b/d	b/d	b/d	b/d	b/d	b/d	b/d	b/d	b/d	b/d	b/d	100	amphibole
B100bd	2000_41	204	12.4193	15.5193	b/d	0.172273	0.135538	0.129441	0.882796	b/d	0.0529795	0.113663	0.855785	0.289405	b/d	b/d	b/d	b/d	b/d	b/d	b/d	b/d	b/d	b/d	b/d	b/d	0.561966	b/d	b/d	b/d	b/d	b/d	b/d	b/d	b/d	b/d	b/d	b/d	b/d	b/d	b/d	68.8675	b/d	b/d	b/d	b/d	b/d	100	cassiterite
B100bd	2000_41	205	b/d	18.8079	b/d	0.1476	0.593358	0.287906	5.7208	b/d	0.0406494	0.353915	1.33946	0.434794	b/d	b/d	b/d	b/d	b/d	b/d	b/d	b/d	b/d	b/d	b/d	b/d	0.786427	b/d	b/d	b/d	b/d	b/d	b/d	b/d	b/d	b/d	b/d	b/d	b/d	b/d	b/d	71.4872	b/d	b/d	b/d	b/d	b/d	100	cassiterite/ partially reacted with sillicate alloy
B100bd	2000_41	206	b/d	21.1356	b/d	4.1983	0.0905711	0.624829	13.2319	b/d	b/d	0.562374	1.31422	1.15963	b/d	b/d	b/d	b/d	b/d	b/d	b/d	b/d	b/d	b/d	b/d	b/d	1.16768	b/d	b/d	b/d	b/d	b/d	b/d	b/d	1.07709	b/d	b/d	b/d	b/d	0.145278	b/d	55.2925	b/d	b/d	b/d	b/d	b/d	100	cassiterite/ partially reacted with sillicate alloy
B100bd	110_42	209	3.48072	33.4945	b/d	0.237512	b/d	11.7858	32.8394	b/d	b/d	b/d	17.0528	b/d	b/d	b/d	b/d	b/d	1.10918	b/d	b/d	b/d	b/d	b/d	b/d	b/d	b/d	b/d	b/d	b/d	b/d	b/d	b/d	b/d	b/d	b/d	b/d	b/d	b/d	b/d	b/d	b/d	b/d	b/d	b/d	b/d	b/d	100	K-feldspar
B100bd	550_51	247	6.1872	19.71	b/d	0.478699	0.23244	0.317112	2.28253	0.232991	13.5612	b/d	b/d	0.161955	b/d	b/d	b/d	b/d	56.8359	b/d	b/d	b/d	b/d	b/d	b/d	b/d	b/d	b/d	b/d	b/d	b/d	b/d	b/d	b/d	b/d	b/d	b/d	b/d	b/d	b/d	b/d	b/d	b/d	b/d	b/d	b/d	b/d	100	barite
B100bd	550_51	248	b/d	19.5277	b/d	0.543016	0.508452	0.497068	5.64475	b/d	0.0608517	0.0506105	b/d	1.78148	b/d	b/d	b/d	0.0563745	b/d	b/d	b/d	b/d	b/d	b/d	b/d	0.399662	70.93	b/d	b/d	b/d	b/d	b/d	b/d	b/d	b/d	b/d	b/d	b/d	b/d	b/d	b/d	b/d	b/d	b/d	b/d	b/d	b/d	100	magnetite/hematite
B100bd	550_51	249	b/d	30.8452	b/d	2.92408	2.5714	7.50858	21.707	b/d	b/d	0.351571	1.37433	8.73884	b/d	b/d	b/d	b/d	b/d	b/d	b/d	b/d	b/d	b/d	0.216904	0.430923	22.9956	b/d	b/d	b/d	b/d	b/d	b/d	b/d	0.335683	b/d	b/d	b/d	b/d	b/d	b/d	b/d	b/d	b/d	b/d	b/d	b/d	100	amphibole
B100bd	700_52	255	8.3838	24.116	3.04354	b/d	b/d	b/d	0.40596	18.7024	b/d	b/d	b/d	43.8988	b/d	b/d	b/d	b/d	b/d	b/d	b/d	b/d	b/d	b/d	b/d	b/d	b/d	b/d	b/d	b/d	b/d	b/d	b/d	b/d	b/d	b/d	b/d	b/d	b/d	b/d	b/d	b/d	b/d	b/d	b/d	b/d	b/d	100	apatite
B100bd	700_52	255a	8.57075	24.2953	2.99544	0.117342	0.271673	0.390472	0.650423	20.2127	b/d	b/d	b/d	42.4959	b/d	b/d	b/d	b/d	b/d	b/d	b/d	b/d	b/d	b/d	b/d	b/d	b/d	b/d	b/d	b/d	b/d	b/d	b/d	b/d	b/d	b/d	b/d	b/d	b/d	b/d	b/d	b/d	b/d	b/d	b/d	b/d	b/d	100	apatite
B100bd	700_52	256	9.26763	24.4842	b/d	0.316859	1.85035	0.211109	1.3508	0.0237733	b/d	b/d	b/d	0.49164	b/d	b/d	b/d	b/d	b/d	b/d	b/d	b/d	b/d	b/d	25.4827	0.985828	32.3118	b/d	b/d	b/d	0.751273	b/d	b/d	b/d	2.47211	b/d	b/d	b/d	b/d	b/d	b/d	b/d	b/d	b/d	b/d	b/d	b/d	100	ilmenite
B100bd	700_52	257	6.52917	25.7791	b/d	0.0802162	b/d	b/d	0.361756	b/d	b/d	b/d	b/d	0.0838266	b/d	b/d	b/d	b/d	b/d	b/d	b/d	b/d	b/d	b/d	34.3144	2.33456	28.8205	b/d	b/d	b/d	0.732181	b/d	b/d	b/d	0.836482	0.127771	b/d	b/d	b/d	b/d	b/d	b/d	b/d	b/d	b/d	b/d	b/d	100	ilmenite
B100bd	700_52	259	b/d	16.6899	b/d	0.0869192	b/d	b/d	0.633025	b/d	b/d	0.0770619	1.04886	0.274767	b/d	b/d	b/d	b/d	b/d	b/d	b/d	b/d	b/d	b/d	b/d	b/d	0.555838	b/d	b/d	b/d	b/d	b/d	b/d	b/d	b/d	b/d	b/d	b/d	b/d	b/d	b/d	80.6337	b/d	b/d	b/d	b/d	b/d	100	cassiterite
B100bd	4500_53	261	6.99051	24.2713	b/d	0.0363481	0.938023	0.105589	0.198361	0.0987247	b/d	b/d	b/d	b/d	b/d	b/d	b/d	b/d	b/d	b/d	b/d	b/d	b/d	b/d	33.904	0.557961	30.2079	b/d	b/d	b/d	0.561591	b/d	b/d	b/d	b/d	b/d	b/d	b/d	b/d	b/d	b/d	b/d	b/d	b/d	b/d	b/d	b/d	100	ilmenite
B100bd	700_54	264	18.0835	18.9345	b/d	b/d	b/d	b/d	13.7847	b/d	b/d	b/d	b/d	b/d	47.9096	0.432383	0.855342	b/d	b/d	b/d	b/d	b/d	b/d	b/d	b/d	b/d	b/d	b/d	b/d	b/d	b/d	b/d	b/d	b/d	b/d	b/d	b/d	b/d	b/d	b/d	b/d	b/d	b/d	b/d	b/d	b/d	b/d	100	zircon
B100bd	700_54	265	3.63221	33.8837	b/d	0.747629	b/d	11.6917	32.7829	b/d	b/d	b/d	16.7742	b/d	b/d	b/d	b/d	b/d	0.487751	b/d	b/d	b/d	b/d	b/d	b/d	b/d	b/d	b/d	b/d	b/d	b/d	b/d	b/d	b/d	b/d	b/d	b/d	b/d	b/d	b/d	b/d	b/d	b/d	b/d	b/d	b/d	b/d	100	K-feldspar
B100bd	1000_58	277	9.49593	28.7366	b/d	7.73833	1.28091	7.54709	12.4122	b/d	0.799086	1.68492	1.2868	0.132297	b/d	b/d	b/d	b/d	b/d	b/d	b/d	b/d	b/d	b/d	1.72848	0.134758	26.7832	b/d	b/d	b/d	b/d	b/d	b/d	b/d	0.23936	b/d	b/d	b/d	b/d	b/d	b/d	b/d	b/d	b/d	b/d	b/d	b/d	100	amphibole
B100bd	1000_58	278	6.75085	28.1076	b/d	1.04741	3.50087	9.41604	16.3315	b/d	0.0254334	0.10841	7.52182	b/d	b/d	b/d	b/d	b/d	b/d	b/d	b/d	b/d	b/d	b/d	1.88222	0.222815	25.036	b/d	b/d	b/d	b/d	b/d	b/d	b/d	0.0491242	b/d	b/d	b/d	b/d	b/d	b/d	b/d	b/d	b/d	b/d	b/d	b/d	100	amphibole
B100bd	1000_58	279	8.4415	18.9106	b/d	b/d	b/d	0.0515288	0.251402	b/d	b/d	b/d	b/d	0.0299762	b/d	b/d	b/d	b/d	b/d	b/d	b/d	b/d	0.0980819	b/d	0.0926903	b/d	72.1242	b/d	b/d	b/d	b/d	b/d	b/d	b/d	b/d	b/d	b/d	b/d	b/d	b/d	b/d	b/d	b/d	b/d	b/d	b/d	b/d	100	magnetite/hematite
B100bd	664_63	295	9.69241	19.1697	b/d	0.377538	0.183281	b/d	b/d	b/d	13.2564	b/d	b/d	0.195866	b/d	b/d	b/d	b/d	51.6652	b/d	b/d	b/d	b/d	5.45958	b/d	b/d	b/d	b/d	b/d	b/d	b/d	b/d	b/d	b/d	b/d	b/d	b/d	b/d	b/d	b/d	b/d	b/d	b/d	b/d	b/d	b/d	b/d	100	barite
B100bd	350_64	296	9.60301	20.5755	b/d	b/d	b/d	b/d	0.185517	b/d	b/d	b/d	b/d	b/d	b/d	b/d	b/d	b/d	b/d	b/d	b/d	b/d	b/d	b/d	4.27794	b/d	65.3581	b/d	b/d	b/d	b/d	b/d	b/d	b/d	b/d	b/d	b/d	b/d	b/d	b/d	b/d	b/d	b/d	b/d	b/d	b/d	b/d	100	magetite/hematite
B100bd	350_64	297	10.1155	21.208	b/d	b/d	b/d	b/d	0.214662	b/d	b/d	b/d	b/d	b/d	b/d	b/d	b/d	b/d	b/d	b/d	b/d	b/d	b/d	b/d	b/d	b/d	68.4618	b/d	b/d	b/d	b/d	b/d	b/d	b/d	b/d	b/d	b/d	b/d	b/d	b/d	b/d	b/d	b/d	b/d	b/d	b/d	b/d	100	magetite/hematite
B100bd	550_73	347	8.98686	19.2178	b/d	b/d	b/d	0.057453	0.254476	b/d	b/d	b/d	b/d	0.0448371	b/d	b/d	b/d	b/d	b/d	b/d	b/d	b/d	0.111848	b/d	0.0319471	b/d	71.2948	b/d	b/d	b/d	b/d	b/d	b/d	b/d	b/d	b/d	b/d	b/d	b/d	b/d	b/d	b/d	b/d	b/d	b/d	b/d	b/d	100	magetite/hematite
B100bd	550_73	348	3.55626	11.5588	b/d	b/d	b/d	b/d	0.364287	17.5167	1.02842	1.18251	0.550695	61.6129	b/d	b/d	b/d	b/d	b/d	b/d	b/d	b/d	b/d	b/d	0.0806296	1.33175	0.256799	b/d	b/d	b/d	b/d	0.312866	b/d	b/d	0.259295	b/d	b/d	b/d	b/d	b/d	b/d	b/d	b/d	b/d	b/d	b/d	b/d	100	apatite
B100bd	600_76	386	12.1618	27.4134	b/d	0.946288	3.76291	8.11988	15.415	b/d	0.0435704	0.0964259	7.23318	b/d	b/d	b/d	b/d	b/d	b/d	b/d	b/d	b/d	b/d	b/d	2.45852	0.165102	22.184	b/d	b/d	b/d	b/d	b/d	b/d	b/d	b/d	b/d	b/d	b/d	b/d	b/d	b/d	b/d	b/d	b/d	b/d	b/d	b/d	100	amphibole
B100bd	600_76	387	10.5127	27.0547	b/d	6.87346	2.14235	7.30766	11.6948	0.20213	0.569709	3.20989	1.18856	0.769118	b/d	b/d	b/d	b/d	b/d	b/d	b/d	b/d	b/d	b/d	2.38023	0.156912	25.9378	b/d	b/d	b/d	b/d	b/d	b/d	b/d	b/d	b/d	b/d	b/d	b/d	b/d	b/d	b/d	b/d	b/d	b/d	b/d	b/d	100	amphibole
B100bd	600_76	388	b/d	18.5515	b/d	2.25337	0.510078	0.68329	4.42676	b/d	b/d	0.0911989	0.13481	0.253794	b/d	b/d	b/d	b/d	b/d	b/d	b/d	b/d	0.100831	b/d	0.113899	b/d	72.4314	b/d	b/d	b/d	b/d	b/d	b/d	b/d	0.150513	b/d	b/d	b/d	b/d	0.298494	b/d	b/d	b/d	b/d	b/d	b/d	b/d	100	magetite/hematite
B100bg	250_1	1	b/d	21.1323	b/d	b/d	b/d	1.061	0.347115	b/d	b/d	b/d	b/d	0.0983044	b/d	b/d	b/d	b/d	b/d	b/d	b/d	b/d	b/d	b/d	b/d	b/d	71.5794	b/d	b/d	b/d	b/d	b/d	5.13396	0.237581	b/d	b/d	b/d	b/d	b/d	0.410273	b/d	b/d	b/d	b/d	b/d	b/d	b/d	100	Co-Pb-Ni-sulphides
B100bg	250_1	4	b/d	10.3802	b/d	0.234423	0.849232	1.00404	0.345431	b/d	b/d	b/d	b/d	0.35641	b/d	b/d	b/d	b/d	b/d	b/d	b/d	b/d	b/d	b/d	0.241838	b/d	59.1787	b/d	b/d	b/d	b/d	b/d	21.0228	0.798585	4.84191	b/d	0.347093	b/d	b/d	0.0779217	b/d	0.321446	b/d	b/d	b/d	b/d	b/d	100	Cu-Co-Sn-sulphides /chalkopiryte, stannite, cobaltite, possibly cassiterite/ mid-temperature, now oxidized, reaction with alloy/
B100bg	250_1	5	b/d	18.995	b/d	3.14193	2.23936	1.60346	3.70486	0.196181	0.0575278	0.103678	0.20677	0.726828	b/d	b/d	b/d	b/d	b/d	b/d	b/d	b/d	b/d	b/d	0.221444	b/d	53.9413	b/d	b/d	b/d	b/d	b/d	12.4288	b/d	1.85028	b/d	0.582605	b/d	b/d	b/d	b/d	b/d	b/d	b/d	b/d	b/d	b/d	100	Co-Cu-Zn-sulphide
B100bg	700_2	24	b/d	28.0113	b/d	0.351177	11.4184	2.49749	27.8703	b/d	b/d	b/d	b/d	16.8707	b/d	b/d	b/d	0.27858	b/d	b/d	b/d	b/d	0.117147	b/d	1.10079	0.159392	11.0898	b/d	b/d	0.118899	b/d	b/d	b/d	b/d	b/d	b/d	b/d	b/d	b/d	b/d	b/d	b/d	0.116043	b/d	b/d	b/d	b/d	100	amphibole
B100bg	700_2	25	b/d	27.1797	b/d	10.0755	1.6125	9.04313	14.0227	b/d	1.54136	3.49729	2.06034	b/d	b/d	b/d	b/d	b/d	b/d	b/d	b/d	b/d	b/d	b/d	0.985962	0.224832	28.8589	b/d	b/d	b/d	b/d	b/d	b/d	b/d	0.897784	b/d	b/d	b/d	b/d	b/d	b/d	b/d	b/d	b/d	b/d	b/d	b/d	100	amphibole
B100bg	700_2	26	b/d	27.4425	b/d	5.82152	3.10178	8.80027	15.1559	0.0533095	0.89596	1.8653	3.26524	0.302847	b/d	b/d	b/d	b/d	b/d	b/d	b/d	b/d	b/d	b/d	1.86138	0.0854478	30.8425	b/d	b/d	b/d	b/d	b/d	b/d	b/d	0.505981	b/d	b/d	b/d	b/d	b/d	b/d	b/d	b/d	b/d	b/d	b/d	b/d	100	amphibole
B100bg	700_2	27	b/d	27.7875	b/d	8.03228	1.87016	8.41307	14.7318	0.0898373	1.38485	2.55619	1.7239	0.479016	b/d	b/d	b/d	b/d	b/d	b/d	b/d	b/d	b/d	b/d	1.71227	0.164555	30.0462	b/d	b/d	b/d	b/d	b/d	b/d	b/d	1.00842	b/d	b/d	b/d	b/d	b/d	b/d	b/d	b/d	b/d	b/d	b/d	b/d	100	amphibole
B100bg	700_2	28	b/d	28.5619	b/d	9.43318	0.107298	15.696	23.2922	0.106625	2.75355	4.46513	2.8304	0.343518	b/d	b/d	b/d	b/d	b/d	b/d	b/d	b/d	b/d	b/d	0.045792	b/d	11.962	b/d	b/d	b/d	b/d	b/d	b/d	b/d	0.402461	b/d	b/d	b/d	b/d	b/d	b/d	b/d	b/d	b/d	b/d	b/d	b/d	100	amphibole
B100bg	700_2	29	b/d	26.4773	b/d	6.62577	0.6431	15.2588	23.5527	0.103525	2.99058	4.97386	1.70916	1.07664	b/d	b/d	b/d	b/d	b/d	b/d	b/d	b/d	b/d	b/d	0.0506192	b/d	14.3454	b/d	b/d	b/d	b/d	b/d	b/d	b/d	2.19257	b/d	b/d	b/d	b/d	b/d	b/d	b/d	b/d	b/d	b/d	b/d	b/d	100	amphibole
B100bg	300_22	138	3.5846	33.8262	b/d	5.67027	b/d	11.6955	35.7548	b/d	b/d	0.113436	9.35528	b/d	b/d	b/d	b/d	b/d	b/d	b/d	b/d	b/d	b/d	b/d	b/d	b/d	b/d	b/d	b/d	b/d	b/d	b/d	b/d	b/d	b/d	b/d	b/d	b/d	b/d	b/d	b/d	b/d	b/d	b/d	b/d	b/d	b/d	100	K-feldspar
B100bg	300_26	156	11.0402	29.6336	b/d	6.58722	3.51071	4.13999	20.0363	b/d	0.850514	1.82373	1.21761	2.47495	b/d	b/d	b/d	b/d	b/d	b/d	b/d	b/d	b/d	b/d	0.135292	b/d	17.9102	b/d	b/d	b/d	b/d	b/d	b/d	b/d	0.639642	b/d	b/d	b/d	b/d	b/d	b/d	b/d	b/d	b/d	b/d	b/d	b/d	100	amphibole
B100bg	300_26	158	17.0268	19.108	b/d	b/d	b/d	b/d	13.1435	b/d	b/d	b/d	b/d	b/d	49.5282	0.474845	0.718639	b/d	b/d	b/d	b/d	b/d	b/d	b/d	b/d	b/d	b/d	b/d	b/d	b/d	b/d	b/d	b/d	b/d	b/d	b/d	b/d	b/d	b/d	b/d	b/d	b/d	b/d	b/d	b/d	b/d	b/d	100	zirkon
B100bd	1000_35	167	5.85095	21.5525	b/d	1.00085	0.224863	0.566293	0.582129	b/d	0.0470662	0.0610695	0.0298391	0.119988	b/d	b/d	b/d	0.0633311	b/d	b/d	b/d	b/d	b/d	b/d	14.5198	0.623572	51.7135	b/d	b/d	b/d	b/d	b/d	0.594139	b/d	2.45003	b/d	b/d	b/d	b/d	b/d	b/d	b/d	b/d	b/d	b/d	b/d	b/d	100	magnetite/hematite
B100bd	1000_35	168	2.75243	21.7875	b/d	0.418556	0.0777113	0.810269	0.604796	b/d	b/d	b/d	0.082807	0.234902	b/d	b/d	b/d	b/d	b/d	b/d	b/d	b/d	b/d	b/d	15.225	0.723495	53.9799	0.356372	b/d	b/d	b/d	b/d	b/d	b/d	2.94625	b/d	b/d	b/d	b/d	b/d	b/d	b/d	b/d	b/d	b/d	b/d	b/d	100	magnetite/hematite
B81	1500_4	14	6.23872	31.8085	1.24988	0.0923396	0.0676834	1.99223	12.7939	b/d	b/d	b/d	b/d	21.9524	b/d	b/d	b/d	b/d	b/d	b/d	b/d	b/d	b/d	b/d	22.4166	b/d	1.27997	b/d	b/d	b/d	b/d	b/d	b/d	b/d	b/d	0.107765	b/d	b/d	b/d	b/d	b/d	b/d	b/d	b/d	b/d	b/d	b/d	100	titanite
B81	3000_24	109	b/d	34.4388	b/d	8.00158	0.981496	8.84216	25.3145	b/d	0.175854	3.32237	0.61683	0.926867	b/d	b/d	b/d	b/d	b/d	b/d	b/d	b/d	b/d	b/d	1.48706	b/d	15.544	b/d	b/d	b/d	b/d	b/d	b/d	b/d	0.348564	b/d	b/d	b/d	b/d	b/d	b/d	b/d	b/d	b/d	b/d	b/d	b/d	100	amphibole
B81	3000_24	110	24.3561	24.1297	b/d	0.95959	0.0761319	2.04813	34.4645	0.874645	b/d	0.481241	2.09212	3.39486	b/d	b/d	b/d	b/d	b/d	b/d	b/d	b/d	b/d	b/d	0.806303	b/d	6.31671	b/d	b/d	b/d	b/d	b/d	b/d	b/d	b/d	b/d	b/d	b/d	b/d	b/d	b/d	b/d	b/d	b/d	b/d	b/d	b/d	100	quartz?, artefact
B81	3000_24	111	b/d	34.7349	b/d	9.2728	1.06065	9.27822	19.3992	b/d	0.0973619	1.17401	0.443164	0.27625	b/d	b/d	b/d	b/d	b/d	b/d	b/d	b/d	b/d	b/d	1.6081	b/d	21.9991	b/d	b/d	b/d	b/d	b/d	b/d	b/d	0.548078	b/d	b/d	b/d	b/d	0.108141	b/d	b/d	b/d	b/d	b/d	b/d	b/d	100	amphibole
B81	3000_24	112	5.90342	36.3047	b/d	7.3713	1.15588	7.20227	26.3108	0.15972	0.149854	1.01784	0.434569	1.34925	b/d	b/d	b/d	b/d	b/d	b/d	b/d	b/d	b/d	b/d	0.991969	b/d	11.6484	b/d	b/d	b/d	b/d	b/d	b/d	b/d	b/d	b/d	b/d	b/d	b/d	b/d	b/d	b/d	b/d	b/d	b/d	b/d	b/d	100	amphibole
B81	1200_27	124	5.68692	30.752	b/d	b/d	1.5681	0.219254	0.211705	b/d	b/d	b/d	b/d	0.0783603	b/d	b/d	b/d	b/d	b/d	b/d	b/d	b/d	b/d	b/d	24.7346	0.488403	35.2436	b/d	b/d	b/d	b/d	b/d	b/d	b/d	1.01708	b/d	b/d	b/d	b/d	b/d	b/d	b/d	b/d	b/d	b/d	b/d	b/d	100	ilmenite
B81	3000_36	172	b/d	39.146	b/d	2.13048	2.95828	5.91633	18.5381	b/d	b/d	0.0838701	1.16134	8.21921	b/d	b/d	b/d	b/d	b/d	b/d	b/d	b/d	b/d	b/d	0.962397	0.451551	20.177	b/d	b/d	b/d	b/d	b/d	b/d	b/d	b/d	b/d	b/d	b/d	b/d	b/d	b/d	b/d	b/d	b/d	0.255478	b/d	b/d	100	amphibole
B81	3000_36	173	b/d	39.0208	b/d	1.6183	3.05649	5.9059	18.3218	b/d	b/d	0.0833953	1.21064	8.35133	b/d	b/d	b/d	b/d	b/d	b/d	b/d	b/d	b/d	b/d	0.996896	0.489364	20.6908	b/d	b/d	b/d	b/d	b/d	b/d	b/d	b/d	b/d	b/d	b/d	b/d	b/d	b/d	b/d	b/d	b/d	0.254322	b/d	b/d	100	amphibole
B81	3000_36	174	b/d	39.6009	b/d	3.20502	2.82138	5.52017	19.6868	b/d	b/d	0.121191	1.02488	7.32604	b/d	b/d	b/d	b/d	b/d	b/d	b/d	b/d	b/d	b/d	0.898743	0.35866	19.0206	b/d	b/d	b/d	b/d	b/d	b/d	b/d	b/d	b/d	b/d	b/d	b/d	b/d	b/d	b/d	0.0398006	b/d	0.375808	b/d	b/d	100	amphibole
B81	3000_45	223	b/d	38.7012	b/d	2.06301	3.53679	9.5355	16.4528	b/d	b/d	0.0745234	6.87653	b/d	b/d	b/d	b/d	b/d	b/d	b/d	b/d	b/d	b/d	b/d	1.30849	0.31152	21.1397	b/d	b/d	b/d	b/d	b/d	b/d	b/d	b/d	b/d	b/d	b/d	b/d	b/d	b/d	b/d	b/d	b/d	b/d	b/d	b/d	100	amphibole
B81	3000_45	224	b/d	38.5612	b/d	1.04985	3.77098	9.62998	16.2641	b/d	b/d	0.100144	7.55942	b/d	b/d	b/d	b/d	b/d	b/d	b/d	b/d	b/d	b/d	b/d	1.27741	0.346813	21.3497	b/d	b/d	b/d	b/d	b/d	b/d	b/d	0.0904885	b/d	b/d	b/d	b/d	b/d	b/d	b/d	b/d	b/d	b/d	b/d	b/d	100	amphibole
B81	3000_45	225	b/d	38.6275	b/d	2.36336	3.61506	9.56904	16.2879	b/d	b/d	0.135011	6.57517	b/d	b/d	b/d	b/d	b/d	b/d	b/d	b/d	b/d	b/d	b/d	1.23184	0.317616	21.2775	b/d	b/d	b/d	b/d	b/d	b/d	b/d	b/d	b/d	b/d	b/d	b/d	b/d	b/d	b/d	b/d	b/d	b/d	b/d	b/d	100	amphibole
B81	3000_49	245	b/d	22.5532	b/d	b/d	b/d	0.261245	0.3056	b/d	b/d	b/d	b/d	b/d	b/d	b/d	b/d	b/d	b/d	b/d	b/d	b/d	b/d	b/d	b/d	0.56392	74.7779	b/d	b/d	b/d	b/d	b/d	b/d	0.331769	b/d	b/d	1.2063	b/d	b/d	b/d	b/d	b/d	b/d	b/d	b/d	b/d	b/d	100	magnetite/hematite
B81	3000_49	246	b/d	22.4456	b/d	b/d	b/d	b/d	0.266549	b/d	b/d	b/d	b/d	b/d	b/d	b/d	b/d	b/d	b/d	b/d	b/d	b/d	b/d	b/d	b/d	b/d	77.2879	b/d	b/d	b/d	b/d	b/d	b/d	b/d	b/d	b/d	b/d	b/d	b/d	b/d	b/d	b/d	b/d	b/d	b/d	b/d	b/d	100	magnetite/hematite
B81	3000_52	254	b/d	33.3429	b/d	b/d	1.75488	b/d	0.201972	0.0159832	b/d	b/d	b/d	b/d	b/d	b/d	0.124214	b/d	b/d	b/d	b/d	b/d	b/d	b/d	35.6359	0.463167	27.7987	b/d	b/d	b/d	b/d	b/d	b/d	b/d	0.662316	b/d	b/d	b/d	b/d	b/d	b/d	b/d	b/d	b/d	b/d	b/d	b/d	100	ilmenite
B81	1500_55	265	b/d	24.359	b/d	0.664493	0.375071	3.27383	0.452132	b/d	b/d	0.0274512	b/d	0.0556993	b/d	b/d	b/d	b/d	b/d	b/d	b/d	b/d	b/d	b/d	0.645474	b/d	69.812	b/d	b/d	b/d	b/d	b/d	b/d	b/d	0.204086	b/d	b/d	b/d	b/d	0.130723	b/d	b/d	b/d	b/d	b/d	b/d	b/d	100	magnetite/hematite
B81	1500_55	267	b/d	15.0434	b/d	0.275371	2.37573	2.78644	0.286521	b/d	b/d	b/d	0.12567	0.19172	b/d	b/d	b/d	b/d	b/d	b/d	b/d	b/d	b/d	b/d	0.586037	b/d	34.3704	b/d	b/d	b/d	b/d	b/d	21.8984	b/d	0.881703	b/d	0.97377	b/d	b/d	b/d	b/d	20.2049	b/d	b/d	b/d	b/d	b/d	100	Sn-Co-Cu-sulphides /chalkopiryte, stannite, cobaltite, possibly cassiterite/ mid-temperature, now oxidized, reaction with alloy/
B81	1500_55	268	b/d	13.399	b/d	b/d	2.46569	2.59456	0.317065	b/d	b/d	b/d	b/d	b/d	b/d	b/d	b/d	b/d	b/d	b/d	b/d	b/d	b/d	b/d	b/d	b/d	31.03	b/d	b/d	b/d	b/d	b/d	20.2897	b/d	1.38425	b/d	0.887757	0.432511	b/d	b/d	0.518142	26.6813	b/d	b/d	b/d	b/d	b/d	100	Sn-Co-Cu-sulphides /chalkopiryte, stannite, cobaltite, possibly cassiterite/ mid-temperature, now oxidized, reaction with alloy/
B81	2000_61	289	b/d	39.7792	1.14229	b/d	b/d	1.77916	13.079	b/d	b/d	b/d	b/d	20.7929	b/d	b/d	b/d	0.0945265	b/d	b/d	b/d	b/d	b/d	b/d	21.7812	b/d	1.37654	b/d	b/d	b/d	b/d	b/d	b/d	b/d	b/d	b/d	b/d	b/d	b/d	b/d	b/d	b/d	b/d	b/d	0.175196	b/d	b/d	100	titanite
B81	2000_61	290	b/d	18.0925	b/d	1.42426	b/d	0.414868	1.50071	1.60115	b/d	b/d	b/d	0.717062	b/d	b/d	b/d	0.46103	b/d	b/d	b/d	b/d	0.812169	b/d	b/d	b/d	0.721209	17.8106	56.4445	b/d	b/d	b/d	b/d	b/d	b/d	b/d	b/d	b/d	b/d	b/d	b/d	b/d	b/d	b/d	b/d	b/d	b/d	100	monazite-(Ce)
B81	2000_61	291	b/d	19.9395	b/d	b/d	b/d	b/d	1.81903	4.05892	b/d	b/d	b/d	1.02829	b/d	b/d	b/d	b/d	b/d	b/d	b/d	b/d	0.715046	b/d	b/d	b/d	0.142587	23.7734	47.098	b/d	b/d	1.4252	b/d	b/d	b/d	b/d	b/d	b/d	b/d	b/d	b/d	b/d	b/d	b/d	b/d	b/d	b/d	100	monazite-(Ce)
B81	4600_66	301	b/d	40.5906	b/d	b/d	0.136294	0.257475	3.50412	0.320063	17.7815	b/d	0.162242	b/d	b/d	b/d	b/d	b/d	b/d	b/d	b/d	b/d	b/d	b/d	b/d	b/d	3.11772	b/d	b/d	b/d	b/d	b/d	b/d	b/d	b/d	b/d	34.0184	b/d	b/d	b/d	b/d	b/d	b/d	b/d	b/d	b/d	b/d	99.8885	sphalerite
B81	2475_69	317	b/d	42.5516	b/d	0.426982	10.9808	1.56734	22.4992	b/d	b/d	b/d	b/d	14.6533	b/d	b/d	b/d	0.358976	b/d	b/d	b/d	b/d	b/d	b/d	0.523723	b/d	6.21655	b/d	b/d	0.221555	b/d	b/d	b/d	b/d	b/d	b/d	b/d	b/d	b/d	b/d	b/d	b/d	b/d	b/d	b/d	b/d	b/d	100	pyroxene
B81	2475_69	318	b/d	42.0224	b/d	0.423748	10.1233	1.41541	22.2538	b/d	b/d	b/d	b/d	14.1822	b/d	b/d	b/d	0.157048	b/d	b/d	b/d	b/d	b/d	b/d	0.702061	0.160677	8.19352	b/d	b/d	0.225786	b/d	b/d	b/d	b/d	b/d	b/d	b/d	b/d	b/d	b/d	b/d	b/d	b/d	b/d	0.140031	b/d	b/d	100	pyroxene
B81	5000_32	152	7.90157	34.5403	b/d	0.697437	b/d	0.368166	23.016	10.3017	0.286812	0.310856	b/d	22.0707	b/d	b/d	b/d	b/d	b/d	b/d	b/d	b/d	b/d	b/d	b/d	b/d	0.506464	b/d	b/d	b/d	b/d	b/d	b/d	b/d	b/d	b/d	b/d	b/d	b/d	b/d	b/d	b/d	b/d	b/d	b/d	b/d	b/d	100	apatite
B81	5000_32	153	12.8069	29.87	b/d	3.69196	0.23653	0.514732	29.058	4.43108	b/d	0.118011	b/d	7.88484	b/d	b/d	b/d	b/d	b/d	b/d	b/d	b/d	b/d	b/d	b/d	b/d	10.7983	b/d	b/d	b/d	b/d	b/d	b/d	b/d	b/d	b/d	b/d	b/d	b/d	b/d	b/d	0.589551	b/d	b/d	b/d	b/d	b/d	100	pargasite/amphibole/
B81	5000_32	154	6.91004	38.9954	b/d	1.98755	0.319886	0.494332	17.4443	7.9199	0.231967	b/d	b/d	21.331	b/d	b/d	b/d	0.210392	b/d	b/d	b/d	b/d	b/d	b/d	b/d	b/d	3.99321	b/d	b/d	b/d	b/d	b/d	b/d	b/d	b/d	b/d	b/d	b/d	b/d	0.161912	b/d	b/d	b/d	b/d	b/d	b/d	b/d	100	apatite
B81	5000_32	155	6.52768	36.4	b/d	1.25262	0.190862	0.494513	21.7044	8.8749	0.201124	0.224048	b/d	21.6383	b/d	b/d	b/d	b/d	b/d	b/d	b/d	b/d	b/d	b/d	b/d	b/d	2.49157	b/d	b/d	b/d	b/d	b/d	b/d	b/d	b/d	b/d	b/d	b/d	b/d	b/d	b/d	b/d	b/d	b/d	b/d	b/d	b/d	100	apatite
B81	5000_63	294	b/d	38.6407	b/d	9.63805	1.2327	b/d	23.0368	0.137356	0.0815872	b/d	b/d	4.04691	b/d	b/d	b/d	b/d	b/d	b/d	b/d	b/d	b/d	b/d	b/d	2.78506	19.2078	b/d	b/d	b/d	b/d	b/d	b/d	b/d	1.19307	b/d	b/d	b/d	b/d	b/d	b/d	b/d	b/d	b/d	b/d	b/d	b/d	100	amphibole
B81	5000_63	295	b/d	24.8564	b/d	2.56826	0.590747	b/d	3.50383	b/d	b/d	b/d	b/d	0.445612	b/d	b/d	b/d	b/d	b/d	b/d	b/d	b/d	b/d	b/d	b/d	4.6812	62.9723	b/d	b/d	b/d	b/d	b/d	b/d	b/d	0.381648	b/d	b/d	b/d	b/d	b/d	b/d	b/d	b/d	b/d	b/d	b/d	b/d	100	magnetite/hematite
B81	5000_63	296	b/d	41.1476	b/d	7.80007	1.26325	0.426657	27.0759	b/d	b/d	b/d	b/d	3.38749	0.300294	b/d	b/d	b/d	b/d	b/d	b/d	b/d	b/d	b/d	b/d	3.35294	13.7518	b/d	b/d	b/d	b/d	b/d	b/d	b/d	1.10484	b/d	b/d	b/d	b/d	b/d	b/d	0.389056	b/d	b/d	b/d	b/d	b/d	100	pargasite/amphibole/
B81	5000_63	297	b/d	26.7989	b/d	2.97897	0.628255	0.397651	5.87946	0.102732	b/d	0.159684	b/d	0.66169	b/d	b/d	b/d	b/d	b/d	b/d	b/d	b/d	b/d	b/d	b/d	5.25846	57.1342	b/d	b/d	b/d	b/d	b/d	b/d	b/d	b/d	b/d	b/d	b/d	b/d	b/d	b/d	b/d	b/d	b/d	b/d	b/d	b/d	100	magnetite
B81	5000_63	298	b/d	40.3625	b/d	6.58758	1.68027	0.395947	25.522	0.0867736	b/d	0.0900638	b/d	5.88189	b/d	b/d	b/d	b/d	b/d	b/d	b/d	b/d	b/d	b/d	b/d	2.31392	15.3578	b/d	b/d	b/d	b/d	b/d	b/d	b/d	1.06991	b/d	b/d	b/d	b/d	b/d	b/d	0.42733	b/d	b/d	b/d	b/d	b/d	100	pargasite/amphibole/
B81	5000_63	299	b/d	36.1419	b/d	3.23789	0.861908	0.168753	15.8378	0.247392	0.208295	b/d	b/d	29.82	b/d	b/d	b/d	b/d	b/d	b/d	b/d	b/d	b/d	b/d	b/d	1.32176	11.633	b/d	b/d	b/d	b/d	b/d	b/d	b/d	0.521286	b/d	b/d	b/d	b/d	b/d	b/d	b/d	b/d	b/d	b/d	b/d	b/d	100	pargasite/amphibole/
B81_A1	2500_1	1	b/d	33.0329	b/d	4.80059	0.497698	0.692648	28.0241	5.12476	0.0955227	0.152981	b/d	13.3307	b/d	b/d	b/d	b/d	b/d	b/d	b/d	b/d	b/d	b/d	b/d	b/d	13.7798	b/d	b/d	b/d	b/d	b/d	b/d	b/d	0.468287	b/d	b/d	b/d	b/d	b/d	b/d	b/d	b/d	b/d	b/d	b/d	b/d	100	apatite?
B81_A1	2500_1	2	b/d	32.8753	b/d	3.27118	0.479886	0.53988	28.7481	5.65245	0.122563	0.197908	0.252574	16.0541	b/d	b/d	b/d	0.1262	b/d	b/d	b/d	b/d	b/d	b/d	0.0386253	b/d	11.1828	b/d	b/d	b/d	b/d	b/d	b/d	b/d	0.458353	b/d	b/d	b/d	b/d	b/d	b/d	b/d	b/d	b/d	b/d	b/d	b/d	100	apatite?
B81_A1	2500_1	3	b/d	35.176	b/d	0.721885	0.158455	0.583782	31.7096	8.54229	0.17072	0.267207	0.348982	20.9364	b/d	b/d	b/d	0.189617	b/d	b/d	b/d	b/d	b/d	b/d	b/d	b/d	1.19512	b/d	b/d	b/d	b/d	b/d	b/d	b/d	b/d	b/d	b/d	b/d	b/d	b/d	b/d	b/d	b/d	b/d	b/d	b/d	b/d	100	apatite?
B81_A1	2500_1	4	b/d	31.9276	2.4184	0.915026	0.255502	0.505083	23.1674	12.0738	0.28588	0.330529	b/d	25.882	b/d	b/d	b/d	1	b/d	b/d	b/d	b/d	b/d	b/d	b/d	b/d	1.97197	b/d	b/d	b/d	b/d	b/d	b/d	b/d	b/d	b/d	b/d	b/d	b/d	b/d	b/d	b/d	b/d	b/d	b/d	b/d	b/d	100	apatite?
B81_A1	2500_1	5	b/d	26.4673	b/d	0.747313	0.178628	0.668968	33.4192	7.32136	0.181451	0.255005	0.385659	16.7664	b/d	b/d	b/d	0.166734	b/d	b/d	b/d	b/d	b/d	b/d	0.0320344	b/d	13.193	b/d	b/d	b/d	b/d	b/d	b/d	b/d	0.216914	b/d	b/d	b/d	b/d	b/d	b/d	b/d	b/d	b/d	b/d	b/d	b/d	100	apatite?
B81_A1	3000_8	32	b/d	24.0979	b/d	3.65388	b/d	b/d	23.9926	b/d	b/d	b/d	b/d	1.50108	b/d	b/d	b/d	b/d	b/d	b/d	b/d	b/d	b/d	b/d	b/d	b/d	46.7545	b/d	b/d	b/d	b/d	b/d	b/d	b/d	b/d	b/d	b/d	b/d	b/d	b/d	b/d	b/d	b/d	b/d	b/d	b/d	b/d	100	fayalite
B81_A1	3000_8	33	b/d	26.4251	b/d	2.62046	0.661634	0.557453	11.7368	0.110023	0.155592	0.175246	0.0856163	4.60618	b/d	b/d	b/d	b/d	b/d	b/d	b/d	b/d	b/d	b/d	b/d	0.602287	51.7732	b/d	b/d	b/d	b/d	b/d	b/d	b/d	0.490474	b/d	b/d	b/d	b/d	b/d	b/d	b/d	b/d	b/d	b/d	b/d	b/d	100	fayalite
B81_A1	1500_19	86	b/d	27.1453	b/d	4.96674	0.586399	0.605139	17.2075	0.0835786	0.210143	0.441939	0.125062	0.786862	b/d	b/d	b/d	b/d	b/d	b/d	b/d	b/d	b/d	b/d	b/d	0.122473	47.3019	b/d	b/d	b/d	b/d	b/d	b/d	b/d	0.41702	b/d	b/d	b/d	b/d	b/d	b/d	b/d	b/d	b/d	b/d	b/d	b/d	100	fayalite
B81_A1	1500_19	87	b/d	22.4256	b/d	1.34289	b/d	0.566952	5.42835	0.0573384	0.209698	0.601375	0.536701	0.257744	b/d	b/d	b/d	b/d	b/d	b/d	b/d	b/d	b/d	b/d	b/d	0.19829	68.3099	b/d	b/d	b/d	b/d	b/d	b/d	b/d	0.0651317	b/d	b/d	b/d	b/d	b/d	b/d	b/d	b/d	b/d	b/d	b/d	b/d	100	magnetite/hematite
B81_A1	2000_7	30	b/d	21.3435	b/d	0.539945	0.344546	2.16711	0.63861	b/d	b/d	0.0376915	0.0399929	0.572857	b/d	b/d	b/d	b/d	b/d	b/d	b/d	b/d	b/d	b/d	1.93167	b/d	71.7229	b/d	b/d	b/d	b/d	b/d	b/d	b/d	0.661167	b/d	b/d	b/d	b/d	b/d	b/d	b/d	b/d	b/d	b/d	b/d	b/d	100	magnetite/hematite
B81_A1	2000_7	31	b/d	19.6029	b/d	0.425809	b/d	1.40523	0.531628	b/d	b/d	b/d	b/d	b/d	b/d	b/d	b/d	b/d	b/d	b/d	b/d	b/d	b/d	b/d	1.13901	b/d	72.5618	b/d	b/d	b/d	b/d	b/d	3.0759	b/d	0.682247	b/d	b/d	b/d	b/d	b/d	b/d	0.575534	b/d	b/d	b/d	b/d	b/d	100	Cu-Co-Sn-sulphides /chalkopiryte, stannite, cobaltite, possibly cassiterite/ mid-temperature, now oxidized, reaction with alloy/
B81_A1	2000_21	93	b/d	18.8097	b/d	b/d	0.311303	1.18376	0.427117	b/d	b/d	b/d	b/d	b/d	b/d	b/d	b/d	b/d	b/d	b/d	b/d	b/d	b/d	b/d	0.461894	b/d	65.8546	b/d	b/d	b/d	b/d	b/d	7.56003	b/d	2.81489	b/d	0.216616	b/d	b/d	b/d	b/d	2.36016	b/d	b/d	b/d	b/d	b/d	100	Cu-Co-Sn-sulphides /chalkopiryte, stannite, cobaltite, possibly cassiterite/ mid-temperature, now oxidized, reaction with alloy/
B81_A1	2000_21	94	b/d	19.8843	b/d	1.56803	1.4958	3.91461	3.71446	b/d	b/d	b/d	b/d	1.14685	b/d	b/d	b/d	0.0897718	b/d	b/d	b/d	b/d	b/d	b/d	2.88802	0.235273	45.2196	b/d	b/d	b/d	b/d	b/d	13.4984	b/d	2.97551	b/d	0.651907	b/d	b/d	b/d	b/d	2.71746	b/d	b/d	b/d	b/d	b/d	100	Cu-Co-Sn-sulphides /chalkopiryte, stannite, cobaltite, possibly cassiterite/ mid-temperature, now oxidized, reaction with alloy/
B81_A1	2000_21	95	b/d	16.6407	b/d	0.830812	0.232737	1.56516	1.8064	b/d	b/d	b/d	b/d	b/d	b/d	b/d	b/d	0.10111	b/d	b/d	b/d	b/d	b/d	b/d	3.66044	b/d	54.4311	b/d	b/d	b/d	b/d	b/d	11.7721	0.798688	3.22125	b/d	b/d	b/d	b/d	b/d	b/d	4.93943	b/d	b/d	b/d	b/d	b/d	100	Cu-Co-Sn-sulphides /chalkopiryte, stannite, cobaltite, possibly cassiterite/ mid-temperature, now oxidized, reaction with alloy/
B81_A1	2000_22	96	b/d	32.9211	b/d	6.22628	b/d	13.3312	38.4949	b/d	b/d	b/d	2.63046	0.650566	b/d	b/d	b/d	b/d	b/d	b/d	b/d	b/d	b/d	b/d	0.0687072	b/d	1.42047	b/d	b/d	b/d	b/d	b/d	b/d	b/d	b/d	b/d	b/d	b/d	b/d	4.25642	b/d	b/d	b/d	b/d	b/d	b/d	b/d	100	Na-K-feldspar
B81_A1	2000_22	97	b/d	30.9054	b/d	5.28624	b/d	14.9174	30.5003	b/d	b/d	b/d	0.405174	2.08479	b/d	b/d	b/d	b/d	b/d	b/d	b/d	b/d	b/d	b/d	b/d	b/d	1.31089	b/d	b/d	b/d	b/d	1.11255	b/d	b/d	b/d	b/d	b/d	b/d	b/d	13.4772	b/d	b/d	b/d	b/d	b/d	b/d	b/d	100	galena
B81_A1	2000_22	98	b/d	31.6271	b/d	5.07869	b/d	14.853	32.744	b/d	b/d	b/d	1.17089	2.11335	b/d	b/d	b/d	b/d	b/d	b/d	b/d	b/d	b/d	b/d	b/d	b/d	1.33912	b/d	b/d	b/d	b/d	0.844504	b/d	b/d	b/d	b/d	b/d	b/d	b/d	10.2293	b/d	b/d	b/d	b/d	b/d	b/d	b/d	100	galena
B81_A1	1500_24	111	b/d	34.9685	b/d	4.7427	b/d	17.0515	31.07	b/d	b/d	b/d	0.475779	10.6635	b/d	b/d	b/d	b/d	b/d	b/d	b/d	b/d	b/d	b/d	0.103786	b/d	0.924221	b/d	b/d	b/d	b/d	b/d	b/d	b/d	b/d	b/d	b/d	b/d	b/d	b/d	b/d	b/d	b/d	b/d	b/d	b/d	b/d	100	Ca-Na-K-feldspar
B81_A1	1500_24	112	b/d	29.2128	b/d	0.41892	0.642375	1.77683	15.5804	0.0204512	b/d	0.0374827	0.232854	23.397	b/d	b/d	b/d	0.16825	b/d	b/d	b/d	b/d	b/d	b/d	26.2143	b/d	2.12339	b/d	b/d	b/d	b/d	b/d	b/d	b/d	0.174976	b/d	b/d	b/d	b/d	b/d	b/d	b/d	b/d	b/d	b/d	b/d	b/d	100	titanite
B81_A1	1500_24	113	b/d	29.0986	b/d	4.95438	15.4435	11.7168	16.2819	b/d	0.131648	0.269374	1.47289	0.400801	b/d	b/d	b/d	0.0705141	b/d	b/d	b/d	b/d	b/d	b/d	b/d	0.383673	18.5842	b/d	b/d	b/d	b/d	b/d	b/d	b/d	1.19187	b/d	b/d	b/d	b/d	b/d	b/d	b/d	b/d	b/d	b/d	b/d	b/d	100	amphibole
B81_A1	1500_24	114	b/d	28.8074	1.67192	0.894203	0.368404	1.10676	2.52544	19.8101	b/d	0.238264	b/d	44.1216	b/d	b/d	b/d	b/d	b/d	b/d	b/d	b/d	b/d	b/d	b/d	b/d	0.278593	0.128835	b/d	b/d	b/d	b/d	b/d	b/d	0.0484325	b/d	b/d	b/d	b/d	b/d	b/d	b/d	b/d	b/d	b/d	b/d	b/d	100	apatite
B81_A1	1500_24	115	b/d	31.001	1.68185	2.10279	0.420108	2.84946	7.75285	14.7407	b/d	0.155432	0.330196	38.2597	b/d	b/d	b/d	0.097582	0.108093	b/d	b/d	b/d	b/d	b/d	b/d	b/d	0.500202	b/d	b/d	b/d	b/d	b/d	b/d	b/d	b/d	b/d	b/d	b/d	b/d	b/d	b/d	b/d	b/d	b/d	b/d	b/d	b/d	100	apatite
B81_A1	1500_24	116	b/d	30.9349	b/d	0.819898	0.374479	0.803023	15.8915	0.0846509	b/d	0.0545226	b/d	22.1762	b/d	b/d	b/d	0.144194	b/d	b/d	b/d	b/d	b/d	b/d	27.8485	b/d	0.868149	b/d	b/d	b/d	b/d	b/d	b/d	b/d	b/d	b/d	b/d	b/d	b/d	b/d	b/d	b/d	b/d	b/d	b/d	b/d	b/d	100	titanite
B81_A1	1500_24	117	b/d	26.9038	b/d	7.70102	9.02601	12.5677	16.3554	0.0785412	1.28791	3.07519	1.35364	1.16307	b/d	b/d	b/d	0.057399	b/d	b/d	b/d	b/d	b/d	b/d	0.115762	0.23072	19.5908	b/d	b/d	b/d	b/d	b/d	b/d	b/d	0.493028	b/d	b/d	b/d	b/d	b/d	b/d	b/d	b/d	b/d	b/d	b/d	b/d	100	amphibole
B81_A1	3500_26	129	b/d	19.2434	b/d	1.17776	0.346166	0.621771	1.74707	b/d	b/d	0.0657491	b/d	0.161984	b/d	b/d	b/d	b/d	b/d	b/d	b/d	b/d	b/d	b/d	0.500055	0.271721	59.1757	b/d	b/d	b/d	b/d	b/d	10.8115	1.48761	4.38953	b/d	b/d	b/d	b/d	b/d	b/d	b/d	b/d	b/d	b/d	b/d	b/d	100	Co-Cu-Ni-sulphides
B81_A1	3500_26	130	b/d	19.1758	b/d	0.194019	b/d	0.15411	0.748594	b/d	b/d	b/d	b/d	0.157573	b/d	b/d	b/d	b/d	b/d	b/d	b/d	b/d	b/d	b/d	0.262039	b/d	79.207	b/d	b/d	b/d	b/d	b/d	b/d	b/d	0.100875	b/d	b/d	b/d	b/d	b/d	b/d	b/d	b/d	b/d	b/d	b/d	b/d	100	magetite/hematite
B81_A1	3500_26	131	b/d	20.9204	b/d	0.535171	0.860211	4.57926	0.414708	b/d	b/d	b/d	b/d	0.0835652	b/d	b/d	b/d	b/d	b/d	b/d	b/d	b/d	b/d	b/d	0.350233	b/d	68.9333	b/d	b/d	b/d	b/d	b/d	2.99939	b/d	0.323739	b/d	b/d	b/d	b/d	b/d	b/d	b/d	b/d	b/d	b/d	b/d	b/d	100	Co-Cu-Fe sulphides
B81_A1	3500_26	132	b/d	21.2587	b/d	b/d	0.492083	2.49538	0.521133	b/d	b/d	b/d	b/d	0.0990665	b/d	b/d	b/d	b/d	b/d	b/d	b/d	b/d	b/d	b/d	1.92364	b/d	71.0513	b/d	b/d	b/d	b/d	b/d	b/d	b/d	2.15872	b/d	b/d	b/d	b/d	b/d	b/d	b/d	b/d	b/d	b/d	b/d	b/d	100	magnetite/hematite
B81_A1	1100_33	168	b/d	29.1952	b/d	3.9431	b/d	13.8182	19.055	b/d	b/d	b/d	1.32856	18.3776	b/d	b/d	b/d	0.0456829	b/d	b/d	b/d	b/d	b/d	b/d	0.150553	b/d	13.6051	b/d	b/d	b/d	b/d	b/d	b/d	b/d	0.480996	b/d	b/d	b/d	b/d	b/d	b/d	b/d	b/d	b/d	b/d	b/d	b/d	100	amphibole
B81_A1	1100_33	169	b/d	29.7997	b/d	4.00638	0.156101	15.3524	22.5996	b/d	b/d	0.0961245	1.48013	13.6092	b/d	b/d	b/d	b/d	b/d	b/d	b/d	b/d	b/d	b/d	0.10887	b/d	12.6456	b/d	b/d	b/d	b/d	b/d	b/d	b/d	0.145802	b/d	b/d	b/d	b/d	b/d	b/d	b/d	b/d	b/d	b/d	b/d	b/d	100	amphibole
B81_A1	1100_33	170	b/d	31.6036	b/d	9.07121	b/d	12.8803	18.5277	0.331261	0.114427	1.11747	2.52336	9.92155	b/d	b/d	b/d	b/d	b/d	b/d	b/d	b/d	b/d	b/d	b/d	b/d	13.1633	b/d	b/d	b/d	b/d	b/d	b/d	b/d	0.745731	b/d	b/d	b/d	b/d	b/d	b/d	b/d	b/d	b/d	b/d	b/d	b/d	100	amphibole
B81_A1	2000_34	173	b/d	30.5102	b/d	0.330492	11.8498	1.8007	28.3167	b/d	b/d	b/d	b/d	16.9966	b/d	b/d	b/d	0.138735	b/d	b/d	b/d	b/d	b/d	b/d	0.631957	0.152756	9.27211	b/d	b/d	b/d	b/d	b/d	b/d	b/d	b/d	b/d	b/d	b/d	b/d	b/d	b/d	b/d	b/d	b/d	b/d	b/d	b/d	100	amphibole
B81_A1	2000_34	174	b/d	31.0347	b/d	0.279547	13.1981	1.42909	29.2941	b/d	b/d	b/d	b/d	15.5132	b/d	b/d	b/d	0.308556	b/d	b/d	b/d	b/d	b/d	b/d	0.232176	0.0790195	8.63148	b/d	b/d	b/d	b/d	b/d	b/d	b/d	b/d	b/d	b/d	b/d	b/d	b/d	b/d	b/d	b/d	b/d	b/d	b/d	b/d	100	amphibole
[truncated: 3 more columns]
